# Supplementary material for: Synthesis and hypoglycemic efficacy assessment of epigallocatechin gallate-selenium nanoparticles (EGCG-Se NPs) nanocomposites
Source: PeerJ. 2026 Mar 30;14:e20939. doi: 10.7717/peerj.20939 (PMC13045847; doi:10.7717/peerj.20939)
Supplement: Supplemental Information 1 [file peerj-14-20939-s001.xls]

## Sheet: Sheet1
	EGCG	EGCG-SeNPs
Wavenumber (nm)	Abs	Abs
800	-0.000169986	0.00164
799	-0.000438028	0.00166
798	-0.000273218	0.00168
797	-0.000823428	0.00101
796	-0.000407564	0.00144
795	-7.35e-05	0.00176
794	0.000341	0.00225
793	0.000112049	0.00185
792	-8.63e-05	0.00186
791	-0.000455251	0.00147
790	-0.000484212	0.00148
789	-0.000485867	0.00166
788	-0.000432443	0.00161
787	-0.00022665	0.00163
786	-0.000668741	0.00141
785	-0.00044077	0.0017
784	-0.000228254	0.00169
783	-0.000149181	0.00202
782	0.000116787	0.00202
781	0.000153039	0.00213
780	0.000112101	0.00218
779	-2.69e-05	0.00202
778	-0.000226236	0.0018
777	-0.000252056	0.00175
776	-0.000421685	0.0018
775	-0.000303019	0.00173
774	-0.000158134	0.0019
773	-0.000807822	0.00128
772	-0.000209677	0.00197
771	-0.000139089	0.00187
770	-1.56e-05	0.00206
769	0.000261967	0.00243
768	-5.26e-05	0.00226
767	-8.05e-05	0.00212
766	-0.000138209	0.00208
765	-0.000122061	0.00211
764	-0.000345854	0.00196
763	-0.000157255	0.00212
762	-0.000146179	0.00204
761	-6.48e-05	0.00212
760	-0.000187167	0.00203
759	-0.000209936	0.00196
758	-0.000222045	0.00203
757	-0.000108138	0.00211
756	-0.00206	2.40418E-4
755	-2.17e-05	0.00217
754	0.000275074	0.00259
753	0.000363721	0.00266
752	0.000124633	0.00237
751	0.000175853	0.00255
750	-0.00024	0.00211
749	-5.24e-05	0.00226
748	5.3872e-05	0.0023
747	-7.1e-05	0.00217
746	-5.91e-05	0.00224
745	1.57905e-06	0.00225
744	-0.000288947	0.00202
743	-0.000199483	0.00221
742	-0.000190841	0.00237
741	-0.000177697	0.00221
740	-6.53e-05	0.00236
739	-0.000183803	0.00228
738	-0.000154978	0.00225
737	-7.17e-05	0.00234
736	-0.000211799	0.00222
735	-0.000127961	0.00225
734	-7.35e-05	0.00239
733	-8.62e-05	0.00234
732	-0.000102393	0.00224
731	-0.000176196	0.00238
730	-0.000363442	0.00221
729	-2.89e-05	0.0024
728	-0.000147007	0.00231
727	-0.000193325	0.00218
726	-0.000179974	0.00227
725	-0.000200052	0.00227
724	2.60938e-05	0.0024
723	-3.63e-05	0.00237
722	-0.000134224	0.00232
721	-0.00017661	0.00239
720	-0.000211954	0.00233
719	-0.000106999	0.00239
718	-0.000137899	0.00233
717	-1.62e-05	0.00246
716	-4.65e-05	0.00256
715	-0.000152131	0.00237
714	-0.000256661	0.00223
713	-0.000294069	0.00232
712	-9.65e-05	0.00243
711	1.00956e-05	0.00261
710	-0.000194619	0.00249
709	-6.17e-05	0.00266
708	-0.000204244	0.0025
707	-0.000163776	0.00254
706	-0.000116264	0.00275
705	-6.07e-05	0.00279
704	-0.000133706	0.00259
703	-0.000134793	0.0024
702	-0.000173764	0.00242
701	-9.94e-05	0.0026
700	-0.00021242	0.0025
699	-0.000125167	0.00255
698	-0.000105705	0.00256
697	-8.26e-05	0.0025
696	4.11606e-05	0.00271
695	-7.46e-06	0.00276
694	-0.000168019	0.00271
693	-0.000176196	0.00272
692	-9.69e-05	0.00272
691	5.31989e-05	0.00285
690	-0.000287601	0.0026
689	-2.8e-05	0.00287
688	-0.000163983	0.00259
687	-0.000266388	0.0027
686	-8.97e-05	0.00286
685	-0.000185304	0.00269
684	-0.000124959	0.00285
683	-7.8e-05	0.00306
682	-0.000237309	0.00278
681	-0.000363132	0.00261
680	-0.000504483	0.00259
679	-0.00028905	0.00276
678	0.000233088	0.00332
677	-5.6e-05	0.00309
676	-0.000106896	0.00309
675	8.24029e-05	0.00316
674	-4.19e-05	0.003
673	-0.000258731	0.00289
672	-0.000117144	0.00305
671	-0.000150682	0.00303
670	4.58982e-05	0.00319
669	0.000300925	0.00347
668	-0.0051	-0.00185
667	-0.000915656	0.00237
666	-0.000879646	0.00248
665	-0.000112538	0.00331
664	-0.000254333	0.00316
663	2.54208e-05	0.00341
662	0.000250959	0.0038
661	8.44741e-05	0.00358
660	-0.000124545	0.00337
659	0.000157959	0.00369
658	-5.88e-05	0.00344
657	0.00014887	0.00368
656	-9.02e-05	0.00356
655	-0.00277	0.00101
654	-0.000963235	0.00288
653	0.000102987	0.00393
652	0.000146384	0.00393
651	1.65673e-05	0.00378
650	9.58145e-05	0.00396
649	-4.02e-05	0.00387
648	0.000219517	0.00414
647	1.32019e-06	0.00395
646	0.000218714	0.0043
645	0.000136907	0.00427
644	-0.000638293	0.00349
643	-0.000565913	0.00359
642	-0.000355217	0.00401
641	-0.000142971	0.00421
640	-0.000452355	0.00397
639	-0.00024921	0.00428
638	-0.000209522	0.00425
637	-0.000403323	0.00411
636	-0.000286204	0.00446
635	-4.47e-05	0.00472
634	-0.000108759	0.00475
633	0.000184399	0.00508
632	0.000222392	0.00514
631	-6.37e-06	0.00518
630	9.88957e-05	0.00529
629	-0.000350251	0.00505
628	-8.53e-05	0.00525
627	-0.000798986	0.00468
626	-0.000417185	0.00517
625	-0.000152649	0.00556
624	2.65857e-05	0.00587
623	-0.000147421	0.00591
622	-0.000265043	0.00596
621	-9.69e-05	0.00618
620	3.52581e-05	0.00643
619	-0.000213455	0.00631
618	-0.000327075	0.00653
617	-0.00016243	0.0067
616	-0.000131222	0.00712
615	-0.000159428	0.00706
614	-0.000291533	0.00701
613	1.90007e-05	0.00761
612	0.000256891	0.00818
611	-8.71e-05	0.00795
610	-0.000370736	0.00789
609	-0.000325472	0.00817
608	-4.15e-05	0.00865
607	0.000100889	0.00896
606	-0.000339233	0.00898
605	-0.000301363	0.00924
604	-0.000294793	0.00952
603	7.41955e-05	0.00995
602	-3.83e-05	0.01019
601	7.76131e-05	0.01062
600	0.000189138	0.01111
599	-0.000188047	0.01115
598	-1.04e-06	0.01156
597	0.000272432	0.01227
596	-0.000174281	0.01208
595	-0.000479609	0.01202
594	-0.000492589	0.01235
593	-0.00036877	0.01301
592	-0.000197362	0.01349
591	-6.1e-05	0.01398
590	-0.000173298	0.0144
589	-9.33e-05	0.01484
588	0.000119584	0.01544
587	3.36531e-05	0.01594
586	-6.28e-05	0.01651
585	-0.000158497	0.01697
584	-0.000238293	0.01741
583	-0.000260076	0.01782
582	-0.000114815	0.01856
581	-0.00013029	0.01893
580	-0.000413616	0.01944
579	-0.00032899	0.01997
578	0.00013569	0.0212
577	0.000176967	0.02201
576	3.49475e-05	0.02246
575	0.000144131	0.02325
574	0.000117176	0.02392
573	0.0002363	0.0247
572	0.000396366	0.02553
571	-0.000325782	0.02563
570	-0.000697171	0.02632
569	-8.02e-05	0.02718
568	5.229e-06	0.02808
567	-0.000150061	0.02892
566	-4.61e-05	0.02981
565	3.66561e-05	0.03077
564	0.000195224	0.0317
563	-3.26e-06	0.03257
562	-0.000169416	0.03339
561	-0.000232704	0.03425
560	8.12827e-06	0.03526
559	0.000150268	0.03662
558	0.000159176	0.03744
557	-0.000101823	0.03848
556	1.55836e-05	0.03947
555	5.40533e-05	0.04068
554	2.70776e-05	0.04176
553	-0.000175678	0.04266
552	-0.000112382	0.04406
551	0.000172564	0.0452
550	0.000334938	0.04653
549	0.000182871	0.04767
548	0.000122691	0.04881
547	2.80354e-05	0.04997
546	0.000197348	0.05153
545	0.000330664	0.05276
544	0.000154334	0.0541
543	0.000169042	0.05554
542	7.44285e-05	0.05655
541	9.23968e-05	0.05801
540	4.1782e-05	0.05931
539	-0.000136191	0.06062
538	-0.000344871	0.06195
537	-0.000150216	0.06365
536	5.46228e-05	0.06533
535	0.000234616	0.06659
534	-0.00013086	0.06787
533	-0.000109846	0.06964
532	-0.000139244	0.07109
531	8.2377e-05	0.07271
530	-6.8e-05	0.07427
529	1.99585e-05	0.07584
528	-0.000118542	0.07759
527	-0.000146593	0.07923
526	0.000194654	0.08099
525	0.000704514	0.08332
524	0.000454277	0.08467
523	0.000455547	0.08652
522	0.000195509	0.08832
521	-9.02e-05	0.08968
520	-0.000148042	0.09138
519	-1.12e-05	0.0932
518	2.07093e-05	0.09506
517	-4.25e-05	0.09676
516	6.7304e-06	0.09873
515	0.00012642	0.10063
514	0.000318618	0.10256
513	0.000301236	0.10462
512	0.00017272	0.10652
511	0.000263573	0.10834
510	0.000163811	0.11056
509	0.000216357	0.11224
508	4.76328e-05	0.11423
507	-3.52e-05	0.11605
506	-6.87e-05	0.11804
505	-8.96e-06	0.12001
504	0.000306158	0.12241
503	1.74734e-05	0.12457
502	-2.73e-05	0.12627
501	0.000123131	0.12854
500	-7.65e-05	0.13036
499	2.54467e-05	0.1327
498	2.52913e-05	0.13506
497	-0.000275598	0.1369
496	-1.45e-05	0.13954
495	0.000101666	0.14138
494	-8.7e-05	0.14341
493	0.000229747	0.14584
492	0.000292506	0.1482
491	7.81309e-05	0.15023
490	1.86124e-05	0.1525
489	-0.000136915	0.15492
488	0.000205609	0.15716
487	6.00559e-06	0.15928
486	5.1772e-07	0.16169
485	0.000297169	0.16412
484	0.000217548	0.16679
483	0.000258393	0.16888
482	-0.000146231	0.17118
481	0.000198772	0.17338
480	-8.15e-05	0.17533
479	-5.8e-05	0.17808
478	0.000191857	0.18078
477	0.00015221	0.1829
476	0.00012673	0.18533
475	9.52708e-05	0.18803
474	-2.16e-05	0.19041
473	7.76586e-06	0.19288
472	0.000178857	0.19532
471	0.000113706	0.19818
470	0.000181524	0.2008
469	7.66231e-06	0.20292
468	-5.22e-05	0.20487
467	0.000115493	0.20776
466	-6.68e-05	0.21061
465	0.000292636	0.21309
464	-3.95e-05	0.21538
463	6.91728e-05	0.21808
462	3.19445e-05	0.22089
461	0.000300277	0.22372
460	0.000160756	0.22584
459	0.000128983	0.22855
458	0.000278674	0.2315
457	-3.53e-05	0.23381
456	-6.51e-05	0.2367
455	-6.68e-05	0.23924
454	9.21379e-05	0.24252
453	0.000214674	0.24509
452	0.000488743	0.24798
451	0.000159979	0.25028
450	-6.18e-05	0.25289
449	-0.000135207	0.25566
448	4.34647e-05	0.25832
447	0.000244251	0.26145
446	0.000142111	0.26456
445	0.000319317	0.2671
444	0.000219646	0.26982
443	-0.000101409	0.27244
442	6.96388e-05	0.27536
441	-4.13e-05	0.27825
440	-0.000248589	0.28101
439	0.000105524	0.28398
438	-2.2e-05	0.28693
437	0.00044171	0.29053
436	0.000376182	0.29325
435	8.79435e-05	0.29568
434	7.70953e-05	0.2989
433	-2.78e-05	0.30162
432	-0.000140745	0.30506
431	0.000236507	0.3081
430	0.000144701	0.3111
429	0.000118859	0.31402
428	0.000125047	0.31702
427	0.000214389	0.32027
426	0.000131547	0.32324
425	0.000243655	0.32724
424	4.59759e-05	0.32955
423	9.75493e-05	0.33227
422	0.000205324	0.33558
421	-0.000121802	0.33867
420	0.000122044	0.34202
419	0.000108631	0.34515
418	0.000172202	0.34834
417	0.000361208	0.35201
416	0.000286134	0.35515
415	0.000226639	0.35826
414	0.000199523	0.3616
413	0.000189604	0.36467
412	0.000261268	0.36811
411	0.000228737	0.37168
410	9.67207e-05	0.3748
409	0.000147964	0.3781
408	0.00031955	0.38186
407	0.000540006	0.38528
406	0.000503541	0.38864
405	0.000273286	0.39207
404	0.000330197	0.39557
403	0.000177485	0.39899
402	-1.02e-05	0.40227
401	-1.77e-05	0.40571
400	0.000137554	0.40959
399	0.000484053	0.41325
398	0.000366545	0.41684
397	0.00025456	0.42072
396	0.000474231	0.42437
395	0.000289735	0.42787
394	4.26363e-05	0.43138
393	0.000136389	0.43516
392	0.000313281	0.43895
391	0.000423882	0.44271
390	0.000389603	0.44664
389	0.000468089	0.45046
388	0.000166556	0.45439
387	0.000104592	0.45824
386	0.000304914	0.4624
385	0.000315302	0.46622
384	0.000478947	0.47044
383	0.000248292	0.47464
382	0.00029002	0.47852
381	6.42019e-05	0.48225
380	0.000415047	0.48651
379	0.000433029	0.49094
378	0.000318436	0.49505
377	0.000622952	0.49955
376	0.000769469	0.5038
375	0.000609576	0.508
374	0.000489909	0.51246
373	0.000638558	0.51677
372	0.000522564	0.5212
371	0.000454459	0.52571
370	0.000474283	0.53041
369	0.000601877	0.5348
368	0.000805775	0.53976
367	0.000718904	0.54423
366	0.000879901	0.54931
365	0.00051611	0.55381
364	0.000577641	0.5591
363	0.00108	0.56403
362	0.00146	0.56898
361	0.00063861	0.57387
360	0.000706329	0.57904
359	0.00129	0.5843
358	0.00117	0.58943
357	0.00148	0.59516
356	0.00128	0.60028
355	0.00165	0.60566
354	0.00191	0.61123
353	0.00237	0.61688
352	0.00257	0.62293
351	0.00267	0.6284
350	0.00263	0.63364
349	0.0034	0.64262
348	0.00414	0.6484
347	0.0041	0.65444
346	0.00432	0.66053
345	0.00501	0.66721
344	0.00534	0.67334
343	0.00582	0.67978
342	0.00615	0.68664
341	0.00681	0.69291
340	0.00754	0.69973
339	0.00802	0.70688
338	0.009	0.7143
337	0.00975	0.72083
336	0.01077	0.72819
335	0.01188	0.7355
334	0.01367	0.74287
333	0.0153	0.75089
332	0.01745	0.75864
331	0.01996	0.76692
330	0.02315	0.775
329	0.0271	0.78388
328	0.03173	0.79262
327	0.03756	0.80191
326	0.04428	0.81103
325	0.05241	0.8214
324	0.06237	0.83161
323	0.07417	0.84236
322	0.08785	0.85338
321	0.10395	0.86524
320	0.12246	0.87733
319	0.14385	0.89006
318	0.16802	0.90305
317	0.19554	0.91668
316	0.22583	0.9306
315	0.25981	0.94552
314	0.29695	0.96057
313	0.33678	0.97628
312	0.38008	0.99216
311	0.42598	1.00829
310	0.47505	1.02498
309	0.52563	1.04191
308	0.57829	1.05891
307	0.63277	1.07593
306	0.6878	1.09305
305	0.74426	1.11022
304	0.80129	1.12737
303	0.85816	1.14432
302	0.91582	1.16164
301	0.9728	1.17835
300	1.02932	1.19523
299	1.08589	1.21179
298	1.1409	1.22828
297	1.19601	1.24471
296	1.25011	1.26059
295	1.30322	1.27669
294	1.35671	1.29253
293	1.40964	1.30845
292	1.46262	1.32382
291	1.51609	1.33969
290	1.57032	1.35538
289	1.62545	1.37109
288	1.68205	1.38675
287	1.73936	1.40208
286	1.79978	1.41792
285	1.86279	1.43322
284	1.92816	1.44842
283	1.99762	1.46364
282	2.06929	1.47802
281	2.14001	1.49202
280	2.20424	1.50509
279	2.25698	1.5173
278	2.29367	1.5279
277	2.32081	1.53795
276	2.3416	1.54679
275	2.35623	1.55544
274	2.36411	1.5628
273	2.36182	1.56899
272	2.35173	1.57408
271	2.33122	1.57853
270	2.29815	1.58136
269	2.25487	1.58294
268	2.20051	1.58395
267	2.13824	1.58417
266	2.06935	1.58403
265	1.9965	1.58262
264	1.91803	1.58112
263	1.83818	1.57919
262	1.7549	1.57748
261	1.67233	1.57512
260	1.58973	1.57259
259	1.50765	1.56993
258	1.4275	1.56782
257	1.34953	1.56528
256	1.2748	1.56369
255	1.20476	1.56236
254	1.13948	1.56132
253	1.08129	1.56113
252	1.03172	1.56224
251	0.9915	1.56415
250	0.96225	1.5669
249	0.94591	1.57112
248	0.94396	1.57775
247	0.95879	1.58549
246	0.99297	1.59546
245	1.04785	1.60734
244	1.12612	1.62187
243	1.22995	1.63853
242	1.35866	1.65732
241	1.51534	1.6797
240	1.69936	1.70437
239	1.90706	1.73202
238	2.14173	1.76322
237	2.39751	1.79724
236	2.67683	1.83554
235	2.97555	1.8771
234	3.29739	1.92299
233	3.64	1.97374
232	4.02487	2.02937
231	4.46047	2.08979
230	5.08551	2.15541
229	10	2.22567
228	10	2.29934
227	10	2.37713
226	10	2.45733
225	10	2.53965
224	10	2.62341
223	10	2.7058
222	10	2.78992
221	10	2.87461
220	10	2.95981
219	10	3.04644
218	10	3.13252
217	10	3.2214
216	10	3.31554
215	10	3.40836
214	10	3.49752
213	10	3.60181
212	10	3.6904
211	10	3.77382
210	10	3.86449
209	10	3.9392
208	10	4.00629
207	10	4.04086
206	10	4.10228
205	10	4.10427
204	10	4.11283
203	10	4.07521
202	10	4.04339
201	10	3.9913
200	10	3.9236
