# Supplementary material for: Synthesis and hypoglycemic efficacy assessment of epigallocatechin gallate-selenium nanoparticles (EGCG-Se NPs) nanocomposites
Source: PeerJ. 2026 Mar 30;14:e20939. doi: 10.7717/peerj.20939 (PMC13045847; doi:10.7717/peerj.20939)
Supplement: Supplemental Information 2 [file peerj-14-20939-s002.xls]

## Sheet: Sheet1
EGCG		EGCG-SeNPs
Wavenumber(nm)	Transmitance(a.u.)	Wavenumber(nm)	Transmitance(a.u.)
525.025	20.3209	525.025	24.6854
525.507	20.2538	525.507	24.7408
525.989	20.2315	525.989	24.7582
526.471	20.303	526.471	24.7515
526.954	20.4239	526.954	24.7353
527.436	20.5248	527.436	24.7305
527.918	20.6216	527.918	24.716
528.4	20.759	528.4	24.7259
528.882	20.9158	528.882	24.7608
529.364	21.0804	529.364	24.7808
529.846	21.226	529.846	24.7572
530.328	21.3848	530.328	24.7239
530.811	21.5394	530.811	24.7071
531.293	21.6759	531.293	24.7056
531.775	21.7973	531.775	24.7122
532.257	21.9251	532.257	24.7342
532.739	22.055	532.739	24.7689
533.221	22.1646	533.221	24.7872
533.703	22.2399	533.703	24.7868
534.185	22.3089	534.185	24.7968
534.667	22.3607	534.667	24.796
535.149	22.4371	535.149	24.7935
535.632	22.503	535.632	24.7763
536.114	22.524	536.114	24.7495
536.596	22.4958	536.596	24.7288
537.078	22.4596	537.078	24.7262
537.56	22.4184	537.56	24.7441
538.042	22.4072	538.042	24.7926
538.524	22.4165	538.524	24.8662
539.006	22.4485	539.006	24.9453
539.489	22.5017	539.489	24.9983
539.971	22.5558	539.971	25.0435
540.453	22.5991	540.453	25.0576
540.935	22.6696	540.935	25.0602
541.417	22.7418	541.417	25.0561
541.899	22.7998	541.899	25.0746
542.381	22.8766	542.381	25.0971
542.863	22.9541	542.863	25.1232
543.346	23.0275	543.346	25.1422
543.828	23.0754	543.828	25.1503
544.31	23.148	544.31	25.1602
544.792	23.22	544.792	25.1752
545.274	23.3091	545.274	25.2049
545.756	23.4007	545.756	25.2405
546.238	23.5032	546.238	25.2936
546.72	23.5924	546.72	25.3386
547.202	23.6554	547.202	25.3615
547.685	23.6908	547.685	25.3668
548.167	23.7041	548.167	25.3669
548.649	23.7092	548.649	25.3614
549.131	23.733	549.131	25.3598
549.613	23.7799	549.613	25.3646
550.095	23.84	550.095	25.3842
550.577	23.8956	550.577	25.3956
551.059	23.9251	551.059	25.3833
551.542	23.9152	551.542	25.3442
552.024	23.8754	552.024	25.291
552.506	23.8075	552.506	25.2337
552.988	23.7294	552.988	25.2033
553.47	23.6747	553.47	25.2117
553.952	23.6496	553.952	25.2474
554.434	23.6656	554.434	25.2956
554.916	23.717	554.916	25.3392
555.398	23.793	555.398	25.3739
555.881	23.8556	555.881	25.3991
556.363	23.9506	556.363	25.4186
556.845	24.0402	556.845	25.4427
557.327	24.1227	557.327	25.4757
557.809	24.1893	557.809	25.5134
558.291	24.2491	558.291	25.5482
558.773	24.3144	558.773	25.5618
559.255	24.3348	559.255	25.5845
559.737	24.3825	559.737	25.6063
560.22	24.4242	560.22	25.6378
560.702	24.4566	560.702	25.6825
561.184	24.4902	561.184	25.7391
561.666	24.5333	561.666	25.7885
562.148	24.5543	562.148	25.8263
562.63	24.5811	562.63	25.8374
563.112	24.6253	563.112	25.8233
563.594	24.679	563.594	25.7843
564.077	24.7951	564.077	25.7517
564.559	24.9437	564.559	25.7376
565.041	25.0992	565.041	25.7486
565.523	25.2688	565.523	25.7834
566.005	25.443	566.005	25.8278
566.487	25.6169	566.487	25.8657
566.969	25.7915	566.969	25.888
567.451	25.9631	567.451	25.8938
567.933	26.1232	567.933	25.8864
568.416	26.2269	568.416	25.8697
568.898	26.3513	568.898	25.8529
569.38	26.4296	569.38	25.8545
569.862	26.4623	569.862	25.8635
570.344	26.4468	570.344	25.8782
570.826	26.3935	570.826	25.8974
571.308	26.3244	571.308	25.9137
571.79	26.2469	571.79	25.9322
572.273	26.1763	572.273	25.9507
572.755	26.1371	572.755	25.957
573.237	26.1163	573.237	25.9698
573.719	26.1161	573.719	25.9779
574.201	26.1219	574.201	25.984
574.683	26.1131	574.683	25.9971
575.165	26.0648	575.165	26.0278
575.647	25.9583	575.647	26.0818
576.13	25.7949	576.13	26.1579
576.612	25.5958	576.612	26.2485
577.094	25.3909	577.094	26.3396
577.576	25.2089	577.576	26.4167
578.058	25.0749	578.058	26.4714
578.54	25.0086	578.54	26.5072
579.022	25.019	579.022	26.5349
579.504	25.1031	579.504	26.5649
579.986	25.2489	579.986	26.6036
580.468	25.4356	580.468	26.6504
580.951	25.6357	580.951	26.6983
581.433	25.8224	581.433	26.7383
581.915	25.9826	581.915	26.7675
582.397	26.1199	582.397	26.7938
582.879	26.2496	582.879	26.8329
583.361	26.3908	583.361	26.8997
583.843	26.5603	583.843	27.0014
584.325	26.7664	584.325	27.1318
584.808	27.0045	584.808	27.2719
585.29	27.2612	585.29	27.3984
585.772	27.5228	585.772	27.494
586.254	27.7809	586.254	27.5564
586.736	28.0347	586.736	27.5975
587.218	28.1592	587.218	27.6267
587.7	28.3217	587.7	27.6846
588.182	28.521	588.182	27.7718
588.664	28.7296	588.664	27.8697
589.147	28.9107	589.147	27.9521
589.629	29.0407	589.629	28.0005
590.111	29.1228	590.111	28.0145
590.593	29.1864	590.593	28.012
591.075	29.2699	591.075	28.0182
591.557	29.3984	591.557	28.0504
592.039	29.5678	592.039	28.1082
592.521	29.7468	592.521	28.1734
593.004	29.8949	593.004	28.2223
593.486	29.9861	593.486	28.2399
593.968	30.0217	593.968	28.2293
594.45	30.0277	594.45	28.2094
594.932	30.0378	594.932	28.2034
595.414	30.0721	595.414	28.2251
595.896	30.1238	595.896	28.2698
596.378	30.1622	596.378	28.3169
596.861	30.1501	596.861	28.3412
597.343	30.0655	597.343	28.328
597.825	29.9144	597.825	28.2814
598.307	29.729	598.307	28.223
598.789	29.5508	598.789	28.1802
599.271	29.4089	599.271	28.1718
599.753	29.3043	599.753	28.1981
600.235	29.2108	600.235	28.2414
600.717	29.0911	600.717	28.2777
601.199	28.9188	601.199	28.2907
601.682	28.693	601.682	28.2809
602.164	28.4372	602.164	28.2645
602.646	28.1853	602.646	28.2623
603.128	27.9607	603.128	28.2864
603.61	27.7645	603.61	28.3321
604.092	27.576	604.092	28.3803
604.574	27.369	604.574	28.4085
605.057	27.1302	605.057	28.4055
605.539	26.8723	605.539	28.3789
606.021	26.6299	606.021	28.3532
606.503	26.4431	606.503	28.3569
606.985	26.3355	606.985	28.4067
607.467	26.3002	607.467	28.4982
607.949	26.3021	607.949	28.6068
608.431	26.2947	608.431	28.7003
608.913	26.2419	608.913	28.7545
609.395	26.1325	609.395	28.7649
609.878	25.9808	609.878	28.7476
610.36	25.8127	610.36	28.7293
610.842	25.6475	610.842	28.7333
611.324	25.4853	611.324	28.7674
611.806	25.3086	611.806	28.8223
612.288	25.0971	612.288	28.8789
612.77	24.8453	612.77	28.9213
613.252	24.5734	613.252	28.9466
613.735	24.3228	613.735	28.9655
614.217	24.1396	614.217	28.9962
614.699	24.0532	614.699	29.0517
615.181	24.0624	615.181	29.1325
615.663	24.1377	615.663	29.2249
616.145	24.2355	616.145	29.3088
616.627	24.32	616.627	29.3693
617.109	24.3774	617.109	29.4058
617.591	24.4179	617.591	29.433
618.074	24.4612	618.074	29.4725
618.556	24.5198	618.556	29.541
619.038	24.5863	619.038	29.6408
619.52	24.6361	619.52	29.7594
620.002	24.6425	620.002	29.8769
620.484	24.5939	620.484	29.9772
620.966	24.5038	620.966	30.0555
621.448	24.4085	621.448	30.1193
621.931	24.3522	621.931	30.1833
622.413	24.3681	622.413	30.2596
622.895	24.4657	622.895	30.3511
623.377	24.6311	623.377	30.4503
623.859	24.8405	623.859	30.545
624.341	25.076	624.341	30.6258
624.823	25.337	624.823	30.692
625.305	25.6381	625.305	30.7515
625.788	25.9969	625.788	30.8147
626.27	26.4186	626.27	30.8865
626.752	26.8881	626.752	30.9618
627.234	27.3743	627.234	31.0265
627.716	27.8447	627.716	31.0653
628.198	28.2812	628.198	31.0694
628.68	28.688	628.68	31.0418
629.162	29.0878	629.162	30.9952
629.644	29.5085	629.644	30.9461
630.126	29.9671	630.126	30.9053
630.609	30.4604	630.609	30.8736
631.091	30.9671	631.091	30.8424
631.573	31.4599	631.573	30.8017
632.055	31.9201	632.055	30.7472
632.537	32.3464	632.537	30.6855
633.019	32.7537	633.019	30.632
633.501	33.163	633.501	30.6027
633.984	33.5881	633.984	30.6052
634.466	34.028	634.466	30.6337
634.948	34.4685	634.948	30.6718
635.43	34.8922	635.43	30.7009
635.912	35.2901	635.912	30.7102
636.394	35.6677	636.394	30.7025
636.876	36.0417	636.876	30.6917
637.358	36.4278	637.358	30.6948
637.84	36.8296	637.84	30.7216
638.322	37.2324	638.322	30.7693
638.805	37.6084	638.805	30.8243
639.287	37.9294	639.287	30.8701
639.769	38.1815	639.769	30.8971
640.251	38.3722	640.251	30.9077
640.733	38.5273	640.733	30.9146
641.215	38.6778	641.215	30.932
641.697	38.844	641.697	30.9664
642.179	39.0261	642.179	31.0109
642.662	39.2062	642.662	31.0482
643.144	39.3602	643.144	31.0595
643.626	39.4733	643.626	31.035
644.108	39.551	644.108	30.9799
644.59	39.6189	644.59	30.9128
645.072	39.7127	645.072	30.8565
645.554	39.8621	645.554	30.8263
646.036	40.0798	646.036	30.8227
646.519	40.3591	646.519	30.8329
647.001	40.6821	647.001	30.8388
647.483	41.0304	647.483	30.8276
647.965	41.3941	647.965	30.7993
648.447	41.7724	648.447	30.7662
648.929	42.1665	648.929	30.7455
649.411	42.5709	649.411	30.7479
649.893	42.9678	649.893	30.7714
650.375	43.3302	650.375	30.8022
650.857	43.6324	650.857	30.8237
651.34	43.861	651.34	30.826
651.822	44.0217	651.822	30.813
652.304	44.1373	652.304	30.8003
652.786	44.2368	652.786	30.8069
653.268	44.3418	653.268	30.8452
653.75	44.4575	653.75	30.9143
654.232	44.5725	654.232	31.0013
654.715	44.6687	654.715	31.0892
655.197	44.7337	655.197	31.1671
655.679	44.7699	655.679	31.2359
656.161	44.7943	656.161	31.3073
656.643	44.8287	656.643	31.3956
657.125	44.886	657.125	31.5089
657.607	44.9607	657.607	31.6425
658.089	45.0301	658.089	31.7809
658.571	45.0647	658.571	31.9057
659.053	45.0423	659.053	32.0044
659.536	44.9599	659.536	32.0775
660.018	44.8341	660.018	32.1365
660.5	44.691	660.5	32.1972
660.982	44.5517	660.982	32.2704
661.464	44.4209	661.464	32.3558
661.946	44.2861	661.946	32.4431
662.428	44.1275	662.428	32.5185
662.91	43.9327	662.91	32.5733
663.393	43.7069	663.393	32.609
663.875	43.4721	663.875	32.6358
664.357	43.2559	664.357	32.6662
664.839	43.0776	664.839	32.7076
665.321	42.9409	665.321	32.7587
665.803	42.8338	665.803	32.8102
666.285	42.7373	666.285	32.8496
666.767	42.638	666.767	32.8671
667.25	42.5488	667.25	32.8666
667.732	42.5282	667.732	32.8754
668.214	42.6592	668.214	32.9352
668.696	42.9706	668.696	33.0618
669.178	43.3955	669.178	33.2225
669.66	43.8411	669.66	33.3695
670.142	44.2587	670.142	33.4767
670.624	44.6485	670.624	33.5431
671.106	45.0353	671.106	33.5825
671.589	45.4504	671.589	33.6139
672.071	45.9182	672.071	33.6551
672.553	46.4478	672.553	33.7162
673.035	47.0285	673.035	33.7954
673.517	47.6345	673.517	33.8795
673.999	48.2379	673.999	33.9505
674.481	48.8218	674.481	33.996
674.963	49.386	674.963	34.0151
675.446	49.9426	675.446	34.0191
675.928	50.5048	675.928	34.0245
676.41	51.0773	676.41	34.0444
676.892	51.6521	676.892	34.0812
677.374	52.2129	677.374	34.126
677.856	52.7444	677.856	34.1651
678.338	53.2397	678.338	34.1888
678.82	53.7023	678.82	34.1973
679.302	54.1415	679.302	34.2011
679.784	54.5654	679.784	34.2146
680.267	54.9753	680.267	34.2481
680.749	55.3655	680.749	34.3012
681.231	55.7268	681.231	34.3626
681.713	56.0538	681.713	34.4174
682.195	56.3484	682.195	34.4552
682.677	56.62	682.677	34.4765
683.159	56.8811	683.159	34.4925
683.641	57.1414	683.641	34.5188
684.124	57.4039	684.124	34.5663
684.606	57.6647	684.606	34.6354
685.088	57.916	685.088	34.7145
685.57	58.1515	685.57	34.7873
686.052	58.3701	686.052	34.8403
686.534	58.5758	686.534	34.8701
687.016	58.7747	687.016	34.883
687.498	58.9716	687.498	34.8909
687.981	59.1665	687.981	34.9032
688.463	59.3555	688.463	34.9216
688.945	59.533	688.945	34.9385
689.427	59.6955	689.427	34.9425
689.909	59.8434	689.909	34.9259
690.391	59.9802	690.391	34.8897
690.873	60.1097	690.873	34.844
691.355	60.2331	691.355	34.8034
691.837	60.3476	691.837	34.7795
692.32	60.4484	692.32	34.7749
692.802	60.5312	692.802	34.783
693.284	60.5962	693.284	34.7918
693.766	60.648	693.766	34.7915
694.248	60.6943	694.248	34.7793
694.73	60.7419	694.73	34.761
695.212	60.7934	695.212	34.7467
695.694	60.8457	695.694	34.7441
696.177	60.8918	696.177	34.7533
696.659	60.9247	696.659	34.766
697.141	60.941	697.141	34.7697
697.623	60.9428	697.623	34.754
698.105	60.9359	698.105	34.7162
698.587	60.926	698.587	34.6624
699.069	60.9149	699.069	34.6039
699.551	60.8991	699.551	34.552
700.033	60.8704	700.033	34.5117
700.516	60.8206	700.516	34.4811
700.998	60.7439	700.998	34.4533
701.48	60.6391	701.48	34.4218
701.962	60.5076	701.962	34.3843
702.444	60.3499	702.444	34.3438
702.926	60.1623	702.926	34.3057
703.408	59.9372	703.408	34.2734
703.89	59.6663	703.89	34.2453
704.372	59.3477	704.372	34.2151
704.855	58.9915	704.855	34.175
705.337	58.6224	705.337	34.121
705.819	58.2765	705.819	34.0559
706.301	57.9927	706.301	33.9881
706.783	57.802	706.783	33.9276
707.265	57.7171	707.265	33.8797
707.747	57.7282	707.747	33.8418
708.229	57.8064	708.229	33.8041
708.712	57.9132	708.712	33.7543
709.194	58.0119	709.194	33.6842
709.676	58.0749	709.676	33.5939
710.158	58.0865	710.158	33.4916
710.64	58.0395	710.64	33.3892
711.122	57.9319	711.122	33.2961
711.604	57.7622	711.604	33.2145
712.086	57.5292	712.086	33.139
712.568	57.2331	712.568	33.0602
713.051	56.877	713.051	32.9711
713.533	56.468	713.533	32.8711
714.015	56.0156	714.015	32.7662
714.497	55.5282	714.497	32.6648
714.979	55.0099	714.979	32.5725
715.461	54.4588	715.461	32.4879
715.943	53.8682	715.943	32.4032
716.425	53.2299	716.425	32.3087
716.908	52.5391	716.908	32.1992
717.39	51.7974	717.39	32.0777
717.872	51.0134	717.872	31.9553
718.354	50.2032	718.354	31.8454
718.836	49.3888	718.836	31.7574
719.318	48.5984	719.318	31.6909
719.8	47.8674	719.8	31.6349
720.282	47.2384	720.282	31.5739
720.764	46.7583	720.764	31.4949
721.247	46.4712	721.247	31.3949
721.729	46.4059	721.729	31.281
722.211	46.5635	722.211	31.1658
722.693	46.9095	722.693	31.0604
723.175	47.3751	723.175	30.9681
723.657	47.8696	723.657	30.8846
724.139	48.2994	724.139	30.8011
724.621	48.5878	724.621	30.7117
725.104	48.6878	725.104	30.6179
725.586	48.5853	725.586	30.5293
726.068	48.2932	726.068	30.4601
726.55	47.8384	726.55	30.4218
727.032	47.2512	727.032	30.4183
727.514	46.5589	727.514	30.4449
727.996	45.7883	727.996	30.4928
728.478	44.9727	728.478	30.5552
728.96	44.1578	728.96	30.6315
729.443	43.401	729.443	30.7278
729.925	42.7622	729.925	30.852
730.407	42.2879	730.407	31.0073
730.889	41.9977	730.889	31.188
731.371	41.8779	731.371	31.3805
731.853	41.8878	731.853	31.5688
732.335	41.9724	732.335	31.7421
732.817	42.0764	732.817	31.8995
733.299	42.1523	733.299	32.0499
733.782	42.1621	733.782	32.2066
734.264	42.0744	734.264	32.3803
734.746	41.8617	734.746	32.5733
735.228	41.5015	735.228	32.7791
735.71	40.9819	735.71	32.9869
736.192	40.3088	736.192	33.188
736.674	39.5117	736.674	33.3809
737.156	38.6422	737.156	33.5717
737.639	37.7668	737.639	33.7696
738.121	36.9527	738.121	33.9811
738.603	36.2563	738.603	34.2051
739.085	35.716	739.085	34.4322
739.567	35.3552	739.567	34.6495
740.049	35.1902	740.049	34.8456
740.531	35.2376	740.531	35.0162
741.013	35.5167	741.013	35.1641
741.495	36.0423	741.495	35.2964
741.978	36.8165	741.978	35.4193
742.46	37.8216	742.46	35.5342
742.942	39.0221	742.942	35.6374
743.424	40.3737	743.424	35.7225
743.906	41.8335	743.906	35.7856
744.388	43.3664	744.388	35.8277
744.87	44.9436	744.87	35.8544
745.352	46.5359	745.352	35.8731
745.835	48.1074	745.835	35.8877
746.317	49.6142	746.317	35.8961
746.799	51.0099	746.799	35.8908
747.281	52.2549	747.281	35.8629
747.763	53.3243	747.763	35.807
748.245	54.2103	748.245	35.7246
748.727	54.9189	748.727	35.6232
749.209	55.4622	749.209	35.5122
749.692	55.851	749.692	35.3979
750.174	56.0911	750.174	35.28
750.656	56.1842	750.656	35.152
751.138	56.1329	751.138	35.006
751.62	55.9467	751.62	34.838
752.102	55.6459	752.102	34.6516
752.584	55.261	752.584	34.4578
753.066	54.8277	753.066	34.2698
753.548	54.3802	753.548	34.0971
754.03	53.9451	754.03	33.941
754.513	53.5386	754.513	33.7946
754.995	53.1689	754.995	33.6476
755.477	52.8393	755.477	33.4926
755.959	52.5505	755.959	33.33
756.441	52.2973	756.441	33.1681
756.923	52.0635	756.923	33.0178
757.405	51.8155	757.405	32.8866
757.888	51.5014	757.888	32.7731
758.37	51.0567	758.37	32.6673
758.852	50.4149	758.852	32.5558
759.334	49.5195	759.334	32.429
759.816	48.3335	759.816	32.2869
760.298	46.8435	760.298	32.1398
760.78	45.0617	760.78	32.0044
761.262	43.0273	761.262	31.8966
761.744	40.8096	761.744	31.8255
762.226	38.516	762.226	31.7922
762.709	36.2991	762.709	31.7934
763.191	34.3605	763.191	31.8273
763.673	32.9389	763.673	31.8982
764.155	32.278	764.155	32.017
764.637	32.5748	764.637	32.1966
765.119	33.9217	765.119	32.4457
765.601	36.2672	765.601	32.7634
766.083	39.4143	766.083	33.1401
766.566	43.0592	766.566	33.5618
767.048	46.8559	767.048	34.0165
767.53	50.4806	767.53	34.4984
768.012	53.6804	768.012	35.0069
768.494	56.2989	768.494	35.5426
768.976	58.2791	768.976	36.1008
769.458	59.6488	769.458	36.6698
769.94	60.4925	769.94	37.2323
770.423	60.9207	770.423	37.7712
770.905	61.044	770.905	38.2766
771.387	60.9577	771.387	38.7484
771.869	60.736	771.869	39.1952
772.351	60.4327	772.351	39.6282
772.833	60.0836	772.833	40.055
773.315	59.7097	773.315	40.4751
773.797	59.319	773.797	40.88
774.279	58.9108	774.279	41.2581
774.761	58.4808	774.761	41.6005
775.244	58.0254	775.244	41.9052
775.726	57.5457	775.726	42.1776
776.208	57.0463	776.208	42.4274
776.69	56.5325	776.69	42.6635
777.172	56.0058	777.172	42.8896
777.654	55.4622	777.654	43.1033
778.136	54.8933	778.136	43.2984
778.619	54.2923	778.619	43.4682
779.101	53.6598	779.101	43.6093
779.583	53.0078	779.583	43.7224
780.065	52.3593	780.065	43.8108
780.547	51.7423	780.547	43.8777
781.029	51.1818	781.029	43.924
781.511	50.6925	781.511	43.9482
781.993	50.2749	781.993	43.9485
782.475	49.9155	782.475	43.9249
782.957	49.5882	782.957	43.8811
783.44	49.2561	783.44	43.824
783.922	48.874	783.922	43.7604
784.404	48.392	784.404	43.694
784.886	47.7661	784.886	43.6234
785.368	46.9717	785.368	43.5425
785.85	46.0208	785.85	43.4444
786.332	44.974	786.332	43.325
786.814	43.9426	786.814	43.1863
787.297	43.0753	787.297	43.036
787.779	42.5298	787.779	42.8845
788.261	42.4344	788.261	42.7401
788.743	42.8532	788.743	42.6056
789.225	43.7678	789.225	42.4777
789.707	45.0842	789.707	42.3498
790.189	46.6588	790.189	42.2169
790.671	48.3327	790.671	42.0787
791.154	49.962	791.154	41.9406
791.636	51.4378	791.636	41.8112
792.118	52.6941	792.118	41.6979
792.6	53.7057	792.6	41.6029
793.082	54.4794	793.082	41.5223
793.564	55.0427	793.564	41.4486
794.046	55.4329	794.046	41.3748
794.528	55.6902	794.528	41.298
795.01	55.8526	795.01	41.2202
795.493	55.9532	795.493	41.1466
795.975	56.0176	795.975	41.0812
796.457	56.0626	796.457	41.0248
796.939	56.0958	796.939	40.974
797.421	56.1188	797.421	40.9243
797.903	56.1307	797.903	40.8739
798.385	56.1321	798.385	40.8255
798.867	56.1272	798.867	40.7867
799.35	56.1215	799.35	40.7657
799.832	56.1191	799.832	40.7672
800.314	56.1187	800.314	40.7892
800.796	56.1136	800.796	40.8236
801.278	56.0937	801.278	40.8601
801.76	56.0502	801.76	40.8918
802.242	55.9806	802.242	40.9177
802.724	55.889	802.724	40.9433
803.206	55.784	803.206	40.976
803.688	55.6738	803.688	41.0203
804.171	55.5609	804.171	41.0739
804.653	55.4401	804.653	41.1277
805.135	55.3007	805.135	41.1699
805.617	55.1318	805.617	41.1912
806.099	54.9269	806.099	41.1888
806.581	54.6859	806.581	41.1664
807.063	54.4132	807.063	41.1316
807.545	54.1124	807.545	41.0904
808.028	53.7814	808.028	41.0436
808.51	53.4113	808.51	40.9863
808.992	52.989	808.992	40.9111
809.474	52.5033	809.474	40.8122
809.956	51.9515	809.956	40.6904
810.438	51.3415	810.438	40.5525
810.92	50.6907	810.92	40.4093
811.402	50.0196	811.402	40.2704
811.885	49.3468	811.885	40.1402
812.367	48.6872	812.367	40.0169
812.849	48.0554	812.849	39.8949
813.331	47.4732	813.331	39.7697
813.813	46.9747	813.813	39.6412
814.295	46.6057	814.295	39.5146
814.777	46.4134	814.777	39.3982
815.259	46.4295	815.259	39.2988
815.741	46.6546	815.741	39.2182
816.224	47.0498	816.224	39.1531
816.706	47.5411	816.706	39.0982
817.188	48.0334	817.188	39.0505
817.67	48.4295	817.67	39.0128
818.152	48.6472	818.152	38.9937
818.634	48.6317	818.634	39.0036
819.116	48.3622	819.116	39.0497
819.598	47.8524	819.598	39.132
820.081	47.1469	820.081	39.243
820.563	46.3142	820.563	39.3715
821.045	45.4386	821.045	39.508
821.527	44.6094	821.527	39.6487
822.009	43.9069	822.009	39.7957
822.491	43.3858	822.491	39.9544
822.973	43.0588	822.973	40.1284
823.455	42.8894	823.455	40.3162
823.937	42.7997	823.937	40.5113
824.42	42.6933	824.42	40.7045
824.902	42.4881	824.902	40.8892
825.384	42.1465	825.384	41.0636
825.866	41.695	825.866	41.2307
826.348	41.2255	826.348	41.3952
826.83	40.8779	826.83	41.5592
827.312	40.8077	827.312	41.7194
827.794	41.151	827.794	41.8679
828.277	41.9961	828.277	41.9956
828.759	43.3684	828.759	42.0965
829.241	45.2277	829.241	42.1713
829.723	47.474	829.723	42.2265
830.205	49.9604	830.205	42.2714
830.687	52.5124	830.687	42.3137
831.169	54.9553	831.169	42.3557
831.651	57.1426	831.651	42.3941
832.133	58.9782	832.133	42.4225
832.615	60.4253	832.615	42.4356
833.098	61.5007	833.098	42.4323
833.58	62.2569	833.58	42.4165
834.062	62.7592	834.062	42.3946
834.544	63.0631	834.544	42.3721
835.026	63.1994	835.026	42.3513
835.508	63.1721	835.508	42.331
835.99	62.9694	835.99	42.3085
836.472	62.5845	836.472	42.2834
836.955	62.0392	836.955	42.2594
837.437	61.4005	837.437	42.2434
837.919	60.7828	837.919	42.2424
838.401	60.3315	838.401	42.2593
838.883	60.191	838.883	42.2906
839.365	60.4683	839.365	42.3273
839.847	61.2039	839.847	42.3587
840.329	62.3596	840.329	42.3775
840.812	63.8259	840.812	42.3829
841.294	65.4434	841.294	42.3801
841.776	67.0348	841.776	42.3771
842.258	68.4392	842.258	42.3801
842.74	69.5401	842.74	42.3901
843.222	70.28	843.222	42.4028
843.704	70.6574	843.704	42.4122
844.186	70.7095	844.186	42.4142
844.668	70.49	844.668	42.4102
845.151	70.0488	845.151	42.4065
845.633	69.4206	845.633	42.4109
846.115	68.6218	846.115	42.4287
846.597	67.6531	846.597	42.4592
847.079	66.5052	847.079	42.4965
847.561	65.1642	847.561	42.5325
848.043	63.6163	848.043	42.5622
848.525	61.8511	848.525	42.5859
849.008	59.8678	849.008	42.6098
849.49	57.6809	849.49	42.6419
849.972	55.3282	849.972	42.6871
850.454	52.8771	850.454	42.7444
850.936	50.4293	850.936	42.8071
851.418	48.1211	851.418	42.8663
851.9	46.1189	851.9	42.9158
852.382	44.6066	852.382	42.956
852.864	43.762	852.864	42.9929
853.347	43.7239	853.347	43.0354
853.829	44.5588	853.829	43.0898
854.311	46.2382	854.311	43.1561
854.793	48.6392	854.793	43.2281
855.275	51.5681	855.275	43.2968
855.757	54.7976	855.757	43.3553
856.239	58.1042	856.239	43.4021
856.721	61.2949	856.721	43.4418
857.203	64.2229	857.203	43.482
857.686	66.7926	857.686	43.5279
858.168	68.9563	858.168	43.5793
858.65	70.7053	858.65	43.6296
859.132	72.057	859.132	43.6695
859.614	73.0422	859.614	43.6917
860.096	73.6971	860.096	43.6949
860.578	74.061	860.578	43.6847
861.06	74.1792	861.06	43.6709
861.543	74.1066	861.543	43.6626
862.025	73.9095	862.025	43.6642
862.507	73.6599	862.507	43.674
862.989	73.4284	862.989	43.6857
863.471	73.2733	863.471	43.6929
863.953	73.2338	863.953	43.6928
864.435	73.3257	864.435	43.6869
864.917	73.542	864.917	43.68
865.399	73.8577	865.399	43.6764
865.882	74.237	865.882	43.6771
866.364	74.6419	866.364	43.6792
866.846	75.0383	866.846	43.6784
867.328	75.4002	867.328	43.6723
867.81	75.7099	867.81	43.6636
868.292	75.9564	868.292	43.6596
868.774	76.134	868.774	43.6701
869.256	76.2415	869.256	43.7023
869.739	76.281	869.739	43.758
870.221	76.2572	870.221	43.8324
870.703	76.176	870.703	43.9172
871.185	76.0423	871.185	44.0043
871.667	75.8586	871.667	44.09
872.149	75.6244	872.149	44.1754
872.631	75.3364	872.631	44.2646
873.113	74.9904	873.113	44.3613
873.596	74.5825	873.596	44.4654
874.078	74.1103	874.078	44.5727
874.56	73.573	874.56	44.6771
875.042	72.9714	875.042	44.7737
875.524	72.3073	875.524	44.8621
876.006	71.5845	876.006	44.9465
876.488	70.8088	876.488	45.0334
876.97	69.9892	876.97	45.1277
877.452	69.1387	877.452	45.2303
877.934	68.2747	877.934	45.3364
878.417	67.4206	878.417	45.4384
878.899	66.6066	878.899	45.5291
879.381	65.8701	879.381	45.6048
879.863	65.2543	879.863	45.6665
880.345	64.8036	880.345	45.7186
880.827	64.5567	880.827	45.7659
881.309	64.5395	881.309	45.8113
881.791	64.7608	881.791	45.8548
882.274	65.2109	882.274	45.894
882.756	65.8649	882.756	45.9272
883.238	66.6859	883.238	45.9544
883.72	67.6288	883.72	45.9779
884.202	68.6433	884.202	46.001
884.684	69.678	884.684	46.0259
885.166	70.6856	885.166	46.0519
885.648	71.6272	885.648	46.0762
886.13	72.477	886.13	46.0958
886.613	73.2216	886.613	46.11
887.095	73.8587	887.095	46.1221
887.577	74.3921	887.577	46.1388
888.059	74.8282	888.059	46.1669
888.541	75.1734	888.541	46.2108
889.023	75.4321	889.023	46.2696
889.505	75.6077	889.505	46.3377
889.987	75.7015	889.987	46.4076
890.47	75.7136	890.47	46.4728
890.952	75.6423	890.952	46.5311
891.434	75.4847	891.434	46.584
891.916	75.2371	891.916	46.6354
892.398	74.897	892.398	46.6876
892.88	74.4651	892.88	46.7401
893.362	73.9478	893.362	46.7886
893.844	73.3592	893.844	46.8277
894.327	72.7227	894.327	46.8537
894.809	72.0714	894.809	46.8669
895.291	71.4468	895.291	46.8711
895.773	70.8949	895.773	46.8716
896.255	70.4602	896.255	46.8722
896.737	70.1779	896.737	46.8724
897.219	70.0684	897.219	46.8676
897.701	70.1341	897.701	46.8512
898.183	70.3605	898.183	46.8181
898.665	70.7197	898.665	46.7668
899.148	71.1752	899.148	46.7006
899.63	71.6869	899.63	46.6248
900.112	72.2154	900.112	46.5443
900.594	72.727	900.594	46.4611
901.076	73.1969	901.076	46.3731
901.558	73.6104	901.558	46.277
902.04	73.9626	902.04	46.1702
902.523	74.2552	902.523	46.0542
903.005	74.4936	903.005	45.9339
903.487	74.6837	903.487	45.8162
903.969	74.8308	903.969	45.7062
904.451	74.9388	904.451	45.6046
904.933	75.0114	904.933	45.5071
905.415	75.0523	905.415	45.4072
905.897	75.066	905.897	45.2993
906.379	75.058	906.379	45.1824
906.861	75.0336	906.861	45.0609
907.344	74.9976	907.344	44.9427
907.826	74.9535	907.826	44.8355
908.308	74.9028	908.308	44.7431
908.79	74.8459	908.79	44.6641
909.272	74.782	909.272	44.5929
909.754	74.7104	909.754	44.5238
910.236	74.6307	910.236	44.4533
910.718	74.5431	910.718	44.3823
911.201	74.4486	911.201	44.3147
911.683	74.3477	911.683	44.2548
912.165	74.2411	912.165	44.2043
912.647	74.1287	912.647	44.1613
913.129	74.0105	913.129	44.1212
913.611	73.8862	913.611	44.0794
914.093	73.7562	914.093	44.0338
914.575	73.6208	914.575	43.9854
915.058	73.4804	915.058	43.9374
915.54	73.3346	915.54	43.8921
916.022	73.1825	916.022	43.8489
916.504	73.0222	916.504	43.8037
916.986	72.8522	916.986	43.7508
917.468	72.6718	917.468	43.6859
917.95	72.4822	917.95	43.608
918.432	72.2862	918.432	43.521
918.914	72.0879	918.914	43.431
919.396	71.8908	919.396	43.3437
919.879	71.6974	919.879	43.2614
920.361	71.5075	920.361	43.1823
920.843	71.3191	920.843	43.1016
921.325	71.1296	921.325	43.0148
921.807	70.9362	921.807	42.92
922.289	70.7376	922.289	42.8194
922.771	70.5338	922.771	42.7173
923.254	70.3255	923.254	42.6182
923.736	70.1135	923.736	42.5239
924.218	69.8978	924.218	42.4327
924.7	69.6784	924.7	42.3418
925.182	69.455	925.182	42.2491
925.664	69.2282	925.664	42.1558
926.146	68.9991	926.146	42.0668
926.628	68.7692	926.628	41.9887
927.11	68.539	927.11	41.926
927.592	68.3076	927.592	41.8795
928.075	68.0725	928.075	41.8447
928.557	67.831	928.557	41.8149
929.039	67.5809	929.039	41.7839
929.521	67.3223	929.521	41.7494
930.003	67.057	930.003	41.7135
930.485	66.7878	930.485	41.681
930.967	66.5167	930.967	41.6564
931.449	66.2437	931.449	41.6409
931.932	65.9662	931.932	41.6321
932.414	65.6806	932.414	41.6251
932.896	65.3839	932.896	41.6157
933.378	65.075	933.378	41.6031
933.86	64.7557	933.86	41.5893
934.342	64.4291	934.342	41.5784
934.824	64.0974	934.824	41.5725
935.306	63.7607	935.306	41.57
935.788	63.4162	935.788	41.5653
936.271	63.0594	936.271	41.551
936.753	62.6864	936.753	41.5215
937.235	62.2957	937.235	41.4759
937.717	61.8884	937.717	41.4181
938.199	61.4669	938.199	41.3551
938.681	61.0323	938.681	41.2932
939.163	60.5823	939.163	41.2348
939.645	60.1113	939.645	41.1779
940.128	59.6122	940.128	41.1175
940.61	59.08	940.61	41.0491
941.092	58.5141	941.092	40.9714
941.574	57.9191	941.574	40.8872
942.056	57.3024	942.056	40.8019
942.538	56.6702	942.538	40.7198
943.02	56.023	943.02	40.6413
943.502	55.3548	943.502	40.5623
943.985	54.6539	943.985	40.4761
944.467	53.9077	944.467	40.3764
944.949	53.1069	944.949	40.2609
945.431	52.2482	945.431	40.1317
945.913	51.3337	945.913	39.9943
946.395	50.3673	946.395	39.8538
946.877	49.3513	946.877	39.7122
947.359	48.2835	947.359	39.5668
947.841	47.1591	947.841	39.4122
948.323	45.9736	948.323	39.243
948.806	44.727	948.806	39.0572
949.288	43.4251	949.288	38.8572
949.77	42.078	949.77	38.6481
950.252	40.6948	950.252	38.4351
950.734	39.2798	950.734	38.2198
951.216	37.831	951.216	37.9995
951.698	36.345	951.698	37.7684
952.181	34.8259	952.181	37.5205
952.663	33.294	952.663	37.2534
953.145	31.7911	953.145	36.9691
953.627	30.379	953.627	36.6726
954.109	29.1323	954.109	36.3693
954.591	28.1278	954.591	36.0616
955.073	27.4369	955.073	35.7482
955.555	27.1226	955.555	35.4251
956.037	27.2397	956.037	35.0891
956.519	27.8348	956.519	34.7405
957.002	28.941	957.002	34.3842
957.484	30.5668	957.484	34.0278
957.966	32.6844	957.966	33.6782
958.448	35.224	958.448	33.3386
958.93	38.0783	958.93	33.0077
959.412	41.1172	959.412	32.6813
959.894	44.207	959.894	32.3567
960.376	47.2262	960.376	32.0353
960.859	50.0752	960.859	31.7236
961.341	52.68	961.341	31.4309
961.823	54.9921	961.823	31.1652
962.305	56.9863	962.305	30.929
962.787	58.6589	962.787	30.7192
963.269	60.0243	963.269	30.5293
963.751	61.1111	963.751	30.3537
964.233	61.957	964.233	30.192
964.716	62.6037	964.716	30.0496
965.198	63.0913	965.198	29.9352
965.68	63.4539	965.68	29.8561
966.162	63.7169	966.162	29.8146
966.644	63.8955	966.644	29.8068
967.126	63.9968	967.126	29.825
967.608	64.0219	967.608	29.8627
968.09	63.9697	968.09	29.9175
968.572	63.8394	968.572	29.9928
969.055	63.6321	969.055	30.0942
969.537	63.3504	969.537	30.2254
970.019	62.9982	970.019	30.3846
970.501	62.5797	970.501	30.5638
970.983	62.0994	970.983	30.7518
971.465	61.5627	971.465	30.9387
971.947	60.9771	971.947	31.1199
972.429	60.3519	972.429	31.2965
972.912	59.6983	972.912	31.4724
973.394	59.0286	973.394	31.6502
973.876	58.3556	973.876	31.827
974.358	57.6943	974.358	31.994
974.84	57.063	974.84	32.139
975.322	56.4865	975.322	32.2509
975.804	55.9946	975.804	32.3236
976.286	55.6182	976.286	32.3568
976.768	55.3813	976.768	32.3543
977.25	55.2908	977.25	32.3201
977.733	55.3306	977.733	32.2553
978.215	55.4609	978.215	32.1571
978.697	55.6258	978.697	32.0208
979.179	55.7654	979.179	31.8438
979.661	55.8287	979.661	31.6281
980.143	55.7826	980.143	31.3812
980.625	55.6146	980.625	31.1134
981.107	55.3296	981.107	30.8333
981.59	54.9427	981.59	30.545
982.072	54.4715	982.072	30.2462
982.554	53.9306	982.554	29.9319
983.036	53.331	983.036	29.5987
983.518	52.6814	983.518	29.2486
984	51.992	984	28.89
984.482	51.2748	984.482	28.5354
984.964	50.5424	984.964	28.196
985.447	49.8048	985.447	27.8773
985.929	49.0664	985.929	27.5777
986.411	48.3258	986.411	27.2903
986.893	47.5784	986.893	27.0084
987.375	46.8203	987.375	26.7295
987.857	46.051	987.857	26.4572
988.339	45.2737	988.339	26.1987
988.821	44.4917	988.821	25.9597
989.303	43.7042	989.303	25.7413
989.786	42.9044	989.786	25.5375
990.268	42.0798	990.268	25.3392
990.75	41.2165	990.75	25.1386
991.232	40.3053	991.232	24.9344
991.714	39.3446	991.714	24.7323
992.196	38.3403	992.196	24.5425
992.678	37.3015	992.678	24.3738
993.16	36.2349	993.16	24.2285
993.643	35.1409	993.643	24.1009
994.125	34.014	994.125	23.9799
994.607	32.848	994.607	23.8544
995.089	31.6422	995.089	23.7189
995.571	30.4057	995.571	23.5755
996.053	29.1568	996.053	23.4311
996.535	27.9176	996.535	23.2931
997.017	26.7063	997.017	23.1642
997.5	25.5321	997.5	23.0409
997.982	24.3953	997.982	22.9151
998.464	23.2929	998.464	22.7798
998.946	22.2275	998.946	22.6329
999.428	21.2135	999.428	22.4792
999.91	20.2796	999.91	22.3272
1000.39	19.4656	1000.39	22.185
1000.87	18.8175	1000.87	22.0548
1001.36	18.3825	1001.36	21.9322
1001.84	18.2076	1001.84	21.8087
1002.32	18.3387	1002.32	21.6769
1002.8	18.8178	1002.8	21.5354
1003.28	19.6736	1003.28	21.3895
1003.77	20.9067	1003.77	21.249
1004.25	22.4736	1004.25	21.1222
1004.73	24.278	1004.73	21.0113
1005.21	26.1744	1005.21	20.9111
1005.7	27.9865	1005.7	20.8121
1006.18	29.5337	1006.18	20.7058
1006.66	30.6587	1006.66	20.5892
1007.14	31.251	1007.14	20.4669
1007.62	31.2597	1007.62	20.347
1008.11	30.698	1008.11	20.2362
1008.59	29.6355	1008.59	20.1346
1009.07	28.1852	1009.07	20.0348
1009.55	26.4875	1009.55	19.9253
1010.03	24.6977	1010.03	19.7968
1010.52	22.9775	1010.52	19.6471
1011	21.4874	1011	19.4826
1011.48	20.3782	1011.48	19.3145
1011.96	19.7757	1011.96	19.153
1012.45	19.7638	1012.45	19.001
1012.93	20.3692	1012.93	18.8532
1013.41	21.5535	1013.41	18.699
1013.89	23.2153	1013.89	18.5292
1014.37	25.1987	1014.37	18.342
1014.86	27.3103	1014.86	18.1448
1015.34	29.3405	1015.34	17.9506
1015.82	31.0907	1015.82	17.7717
1016.3	32.4035	1016.3	17.6134
1016.78	33.186	1016.78	17.4715
1017.27	33.4235	1017.27	17.3363
1017.75	33.1761	1017.75	17.1981
1018.23	32.5619	1018.23	17.0543
1018.71	31.7306	1018.71	16.9108
1019.2	30.8353	1019.2	16.7792
1019.68	30.0075	1019.68	16.6704
1020.16	29.3413	1020.16	16.5882
1020.64	28.8909	1020.64	16.5281
1021.12	28.6783	1021.12	16.4795
1021.61	28.7075	1021.61	16.4333
1022.09	28.9764	1022.09	16.3871
1022.57	29.4824	1022.57	16.3472
1023.05	30.2189	1023.05	16.3252
1023.53	31.1695	1023.53	16.3309
1024.02	32.3031	1024.02	16.3665
1024.5	33.5749	1024.5	16.4248
1024.98	34.9336	1024.98	16.493
1025.46	36.3298	1025.46	16.5599
1025.94	37.7215	1025.94	16.6215
1026.43	39.074	1026.43	16.6834
1026.91	40.3553	1026.91	16.7569
1027.39	41.5299	1027.39	16.8526
1027.87	42.5566	1027.87	16.9736
1028.36	43.3901	1028.36	17.1138
1028.84	43.9888	1028.84	17.2615
1029.32	44.3221	1029.32	17.4058
1029.8	44.3768	1029.8	17.5428
1030.28	44.16	1030.28	17.6773
1030.77	43.6959	1030.77	17.82
1031.25	43.0207	1031.25	17.9805
1031.73	42.1751	1031.73	18.1618
1032.21	41.1987	1032.21	18.3586
1032.69	40.1268	1032.69	18.5608
1033.18	38.9903	1033.18	18.7594
1033.66	37.8176	1033.66	18.9526
1034.14	36.6348	1034.14	19.147
1034.62	35.464	1034.62	19.3542
1035.1	34.3204	1035.1	19.5843
1035.59	33.2104	1035.59	19.8405
1036.07	32.1328	1036.07	20.1169
1036.55	31.0853	1036.55	20.4023
1037.03	30.073	1037.03	20.6867
1037.52	29.1151	1037.52	20.9671
1038	28.2473	1038	21.2488
1038.48	27.5168	1038.48	21.5426
1038.96	26.9738	1038.96	21.859
1039.44	26.6619	1039.44	22.2016
1039.93	26.6132	1039.93	22.5663
1040.41	26.8495	1040.41	22.9433
1040.89	27.3868	1040.89	23.3236
1041.37	28.239	1041.37	23.7031
1041.85	29.4163	1041.85	24.085
1042.34	30.9188	1042.34	24.4769
1042.82	32.7272	1042.82	24.8855
1043.3	34.7988	1043.3	25.3124
1043.78	37.0699	1043.78	25.7528
1044.27	39.4657	1044.27	26.1988
1044.75	41.9111	1044.75	26.644
1045.23	44.3398	1045.23	27.0879
1045.71	46.6968	1045.71	27.5367
1046.19	48.9378	1046.19	27.9992
1046.67	51.0256	1046.67	28.482
1047.16	52.9297	1047.16	28.985
1047.64	54.6273	1047.64	29.5003
1048.12	56.1057	1048.12	30.0163
1048.6	57.3634	1048.6	30.5226
1049.09	58.4086	1049.09	31.0151
1049.57	59.2561	1049.57	31.4965
1050.05	59.9228	1050.05	31.9738
1050.53	60.4233	1050.53	32.4529
1051.01	60.7688	1051.01	32.9341
1051.5	60.967	1051.5	33.411
1051.98	61.0241	1051.98	33.8723
1052.46	60.9476	1052.46	34.3072
1052.94	60.7477	1052.94	34.7089
1053.42	60.4366	1053.42	35.0764
1053.91	60.0273	1053.91	35.4132
1054.39	59.5304	1054.39	35.723
1054.87	58.9519	1054.87	36.0067
1055.35	58.2927	1055.35	36.261
1055.84	57.5505	1055.84	36.4796
1056.32	56.7225	1056.32	36.6569
1056.8	55.809	1056.8	36.7912
1057.28	54.8141	1057.28	36.8862
1057.76	53.7456	1057.76	36.9488
1058.25	52.6111	1058.25	36.9869
1058.73	51.415	1058.73	37.0058
1059.21	50.1567	1059.21	37.007
1059.69	48.8313	1059.69	36.9896
1060.17	47.4336	1060.17	36.9533
1060.66	45.9625	1060.66	36.9011
1061.14	44.4238	1061.14	36.8403
1061.62	42.831	1061.62	36.7804
1062.1	41.2018	1062.1	36.7293
1062.59	39.5561	1062.59	36.6903
1063.07	37.9141	1063.07	36.6609
1063.55	36.2999	1063.55	36.6344
1064.03	34.7468	1064.03	36.6043
1064.51	33.3028	1064.51	36.5671
1065	32.0326	1065	36.5244
1065.48	31.0122	1065.48	36.4809
1065.96	30.3198	1065.96	36.4405
1066.44	30.0245	1066.44	36.4035
1066.92	30.1785	1066.92	36.3644
1067.41	30.8153	1067.41	36.3144
1067.89	31.9507	1067.89	36.2445
1068.37	33.5827	1068.37	36.1495
1068.85	35.6865	1068.85	36.0295
1069.34	38.2062	1069.34	35.8887
1069.82	41.048	1069.82	35.7321
1070.3	44.0828	1070.3	35.5621
1070.78	47.1592	1070.78	35.3772
1071.26	50.1244	1071.26	35.1734
1071.74	52.8453	1071.74	34.9475
1072.23	55.2227	1072.23	34.7008
1072.71	57.1966	1072.71	34.4399
1073.19	58.743	1073.19	34.175
1073.67	59.867	1073.67	33.9161
1074.16	60.5931	1074.16	33.6694
1074.64	60.9575	1074.64	33.4352
1075.12	61.0007	1075.12	33.2105
1075.6	60.7645	1075.6	32.9921
1076.08	60.2893	1076.08	32.7813
1076.57	59.6144	1076.57	32.5844
1077.05	58.7763	1077.05	32.411
1077.53	57.8072	1077.53	32.2694
1078.01	56.7331	1078.01	32.1621
1078.49	55.5726	1078.49	32.0849
1078.98	54.3384	1078.98	32.0283
1079.46	53.0413	1079.46	31.9831
1079.94	51.6944	1079.94	31.9441
1080.42	50.3155	1080.42	31.9121
1080.91	48.9263	1080.91	31.8919
1081.39	47.548	1081.39	31.8875
1081.87	46.1951	1081.87	31.8984
1082.35	44.8729	1082.35	31.9182
1082.83	43.5785	1082.83	31.9362
1083.32	42.3066	1083.32	31.9428
1083.8	41.0573	1083.8	31.9337
1084.28	39.8402	1084.28	31.911
1084.76	38.6753	1084.76	31.8821
1085.24	37.5884	1085.24	31.8543
1085.73	36.6054	1085.73	31.8314
1086.21	35.7484	1086.21	31.8114
1086.69	35.0359	1086.69	31.7885
1087.17	34.4859	1087.17	31.7574
1087.65	34.1191	1087.65	31.7169
1088.14	33.956	1088.14	31.6718
1088.62	34.0103	1088.62	31.6307
1089.1	34.2774	1089.1	31.6014
1089.58	34.7261	1089.58	31.5871
1090.07	35.298	1090.07	31.5846
1090.55	35.9151	1090.55	31.5867
1091.03	36.4941	1091.03	31.5867
1091.51	36.9611	1091.51	31.5828
1091.99	37.2622	1091.99	31.5795
1092.48	37.3685	1092.48	31.5858
1092.96	37.2754	1092.96	31.6108
1093.44	36.9989	1093.44	31.6588
1093.92	36.5712	1093.92	31.7278
1094.4	36.0384	1094.4	31.811
1094.89	35.459	1094.89	31.9011
1095.37	34.9021	1095.37	31.9947
1095.85	34.4432	1095.85	32.0936
1096.33	34.1559	1096.33	32.2034
1096.82	34.1005	1096.82	32.3297
1097.3	34.3151	1097.3	32.4742
1097.78	34.8115	1097.78	32.6334
1098.26	35.5793	1098.26	32.8002
1098.74	36.5943	1098.74	32.968
1099.23	37.8271	1099.23	33.1343
1099.71	39.2469	1099.71	33.3015
1100.19	40.821	1100.19	33.4751
1100.67	42.5116	1100.67	33.6601
1101.15	44.274	1101.15	33.8573
1101.64	46.0592	1101.64	34.0626
1102.12	47.8196	1102.12	34.2688
1102.6	49.516	1102.6	34.4695
1103.08	51.1212	1103.08	34.6624
1103.57	52.6203	1103.57	34.85
1104.05	54.0071	1104.05	35.0379
1104.53	55.2802	1104.53	35.2306
1105.01	56.439	1105.01	35.4292
1105.49	57.4833	1105.49	35.6299
1105.98	58.4135	1105.98	35.8264
1106.46	59.2328	1106.46	36.0134
1106.94	59.9475	1106.94	36.1898
1107.42	60.5672	1107.42	36.359
1107.9	61.1018	1107.9	36.5268
1108.39	61.5604	1108.39	36.6981
1108.87	61.9488	1108.87	36.8734
1109.35	62.2702	1109.35	37.0485
1109.83	62.5261	1109.83	37.2166
1110.32	62.7186	1110.32	37.3717
1110.8	62.8516	1110.8	37.5125
1111.28	62.931	1111.28	37.642
1111.76	62.9636	1111.76	37.7666
1112.24	62.9551	1112.24	37.8916
1112.72	62.9084	1112.72	38.0187
1113.21	62.8231	1113.21	38.1448
1113.69	62.6975	1113.69	38.2638
1114.17	62.53	1114.17	38.3703
1114.65	62.3218	1114.65	38.4626
1115.14	62.0772	1115.14	38.5434
1115.62	61.8032	1115.62	38.6181
1116.1	61.5067	1116.1	38.6915
1116.58	61.1919	1116.58	38.765
1117.06	60.8597	1117.06	38.8349
1117.55	60.5076	1117.55	38.895
1118.03	60.1326	1118.03	38.9395
1118.51	59.7334	1118.51	38.9659
1118.99	59.312	1118.99	38.9764
1119.47	58.8731	1119.47	38.9761
1119.96	58.422	1119.96	38.97
1120.44	57.9617	1120.44	38.96
1120.92	57.4915	1120.92	38.9439
1121.4	57.0076	1121.4	38.9169
1121.88	56.5056	1121.88	38.8742
1122.37	55.9832	1122.37	38.8139
1122.85	55.4417	1122.85	38.7382
1123.33	54.8855	1123.33	38.6509
1123.81	54.3189	1123.81	38.5552
1124.3	53.7438	1124.3	38.4503
1124.78	53.1577	1124.78	38.3312
1125.26	52.5546	1125.26	38.1902
1125.74	51.9283	1125.74	38.0203
1126.22	51.2755	1126.22	37.8192
1126.71	50.5976	1126.71	37.5892
1127.19	49.8999	1127.19	37.337
1127.67	49.1881	1127.67	37.069
1128.15	48.4645	1128.15	36.7886
1128.63	47.727	1128.63	36.4943
1129.12	46.9694	1129.12	36.1811
1129.6	46.1855	1129.6	35.8443
1130.08	45.3731	1130.08	35.4822
1130.56	44.5354	1130.56	35.0983
1131.05	43.6798	1131.05	34.6998
1131.53	42.8136	1131.53	34.2941
1132.01	41.9393	1132.01	33.8851
1132.49	41.0529	1132.49	33.472
1132.97	40.1459	1132.97	33.0505
1133.46	39.2101	1133.46	32.6168
1133.94	38.2431	1133.94	32.1712
1134.42	37.2505	1134.42	31.7201
1134.9	36.2443	1134.9	31.2741
1135.38	35.2373	1135.38	30.8443
1135.87	34.2374	1135.87	30.4373
1136.35	33.2444	1136.35	30.0539
1136.83	32.2522	1136.83	29.6901
1137.31	31.2554	1137.31	29.3414
1137.8	30.2551	1137.8	29.007
1138.28	29.2632	1138.28	28.6915
1138.76	28.3005	1138.76	28.4033
1139.24	27.3906	1139.24	28.1504
1139.72	26.5536	1139.72	27.9357
1140.21	25.8023	1140.21	27.756
1140.69	25.1441	1140.69	27.6031
1141.17	24.5865	1141.17	27.4694
1141.65	24.1426	1141.65	27.3514
1142.13	23.8319	1142.13	27.2518
1142.62	23.6754	1142.62	27.1773
1143.1	23.6867	1143.1	27.1339
1143.58	23.8646	1143.58	27.1225
1144.06	24.1912	1144.06	27.138
1144.55	24.6373	1144.55	27.1712
1145.03	25.173	1145.03	27.2143
1145.51	25.7757	1145.51	27.2652
1145.99	26.4342	1145.99	27.3283
1146.47	27.1452	1146.47	27.4126
1146.96	27.906	1146.96	27.5258
1147.44	28.7081	1147.44	27.6702
1147.92	29.5352	1147.92	27.8408
1148.4	30.3669	1148.4	28.0277
1148.88	31.1865	1148.88	28.2213
1149.37	31.9874	1149.37	28.4172
1149.85	32.7751	1149.85	28.6176
1150.33	33.5636	1150.33	28.8293
1150.81	34.3685	1150.81	29.0589
1151.3	35.1998	1151.3	29.3087
1151.78	36.0588	1151.78	29.5744
1152.26	36.9387	1152.26	29.8475
1152.74	37.8291	1152.74	30.1197
1153.22	38.7203	1153.22	30.3868
1153.7	39.6047	1153.7	30.6503
1154.19	40.475	1154.19	30.9157
1154.67	41.3217	1154.67	31.1883
1155.15	42.1322	1155.15	31.4693
1155.63	42.8929	1155.63	31.7548
1156.12	43.5955	1156.12	32.0373
1156.6	44.2428	1156.6	32.31
1157.08	44.8529	1157.08	32.5699
1157.56	45.4582	1157.56	32.8195
1158.04	46.0995	1158.04	33.0643
1158.53	46.8161	1158.53	33.3097
1159.01	47.6377	1159.01	33.5573
1159.49	48.5778	1159.49	33.8038
1159.97	49.6343	1159.97	34.0425
1160.45	50.7917	1160.45	34.267
1160.94	52.0264	1160.94	34.4746
1161.42	53.3092	1161.42	34.6671
1161.9	54.6066	1161.9	34.8492
1162.38	55.8819	1162.38	35.0253
1162.87	57.0967	1162.87	35.1964
1163.35	58.2139	1163.35	35.3592
1163.83	59.2022	1163.83	35.5075
1164.31	60.0392	1164.31	35.6357
1164.79	60.7134	1164.79	35.7418
1165.28	61.2227	1165.28	35.8279
1165.76	61.5721	1165.76	35.8989
1166.24	61.7704	1166.24	35.9592
1166.72	61.827	1166.72	36.0098
1167.2	61.7503	1167.2	36.0475
1167.69	61.5478	1167.69	36.0665
1168.17	61.2268	1168.17	36.0619
1168.65	60.7967	1168.65	36.0325
1169.13	60.2693	1169.13	35.9817
1169.62	59.6587	1169.62	35.9154
1170.1	58.9793	1170.1	35.8393
1170.58	58.2434	1170.58	35.755
1171.06	57.4592	1171.06	35.6598
1171.54	56.631	1171.54	35.5475
1172.03	55.7618	1172.03	35.4131
1172.51	54.8562	1172.51	35.2553
1172.99	53.9224	1172.99	35.0783
1173.47	52.9727	1173.47	34.8898
1173.95	52.0207	1173.95	34.6977
1174.44	51.0784	1174.44	34.5063
1174.92	50.1534	1174.92	34.3149
1175.4	49.2491	1175.4	34.1187
1175.88	48.367	1175.88	33.9128
1176.37	47.5104	1176.37	33.6956
1176.85	46.6863	1176.85	33.4702
1177.33	45.9043	1177.33	33.243
1177.81	45.1734	1177.81	33.0204
1178.29	44.4984	1178.29	32.8051
1178.78	43.8785	1178.78	32.5946
1179.26	43.3087	1179.26	32.3827
1179.74	42.7841	1179.74	32.1632
1180.22	42.3043	1180.22	31.9341
1180.7	41.8742	1180.7	31.6987
1181.19	41.5018	1181.19	31.4642
1181.67	41.1915	1181.67	31.2379
1182.15	40.94	1182.15	31.0227
1182.63	40.7336	1182.63	30.8164
1183.11	40.552	1183.11	30.6126
1183.6	40.3745	1183.6	30.4057
1184.08	40.186	1184.08	30.1945
1184.56	39.9796	1184.56	29.9839
1185.04	39.7559	1185.04	29.7822
1185.53	39.517	1185.53	29.5976
1186.01	39.2619	1186.01	29.4338
1186.49	38.9838	1186.49	29.2881
1186.97	38.6725	1186.97	29.1531
1187.45	38.3191	1187.45	29.0216
1187.94	37.9213	1187.94	28.8906
1188.42	37.4857	1188.42	28.7629
1188.9	37.0253	1188.9	28.6458
1189.38	36.5545	1189.38	28.5465
1189.86	36.0828	1189.86	28.468
1190.35	35.6121	1190.35	28.4069
1190.83	35.138	1190.83	28.356
1191.31	34.6553	1191.31	28.3075
1191.79	34.1631	1191.79	28.2582
1192.28	33.668	1192.28	28.2106
1192.76	33.1816	1192.76	28.1713
1193.24	32.7156	1193.24	28.1465
1193.72	32.276	1193.72	28.1383
1194.2	31.861	1194.2	28.1426
1194.68	31.4639	1194.68	28.1516
1195.17	31.0792	1195.17	28.1577
1195.65	30.7089	1195.65	28.1581
1196.13	30.365	1196.13	28.1563
1196.61	30.0664	1196.61	28.1601
1197.1	29.8308	1197.1	28.1769
1197.58	29.6673	1197.58	28.2097
1198.06	29.572	1198.06	28.2554
1198.54	29.5296	1198.54	28.3065
1199.02	29.5201	1199.02	28.3554
1199.51	29.5258	1199.51	28.3989
1199.99	29.5351	1199.99	28.4398
1200.47	29.5417	1200.47	28.4848
1200.95	29.5399	1200.95	28.5402
1201.43	29.5204	1201.43	28.608
1201.92	29.4686	1201.92	28.684
1202.4	29.3681	1202.4	28.7601
1202.88	29.2071	1202.88	28.8285
1203.36	28.9834	1203.36	28.8855
1203.85	28.7067	1203.85	28.9336
1204.33	28.3945	1204.33	28.9795
1204.81	28.0653	1204.81	29.0295
1205.29	27.7307	1205.29	29.0858
1205.77	27.3928	1205.77	29.145
1206.26	27.0466	1206.26	29.1997
1206.74	26.687	1206.74	29.2431
1207.22	26.3158	1207.22	29.2727
1207.7	25.9447	1207.7	29.2918
1208.18	25.5929	1208.18	29.3078
1208.67	25.28	1208.67	29.3275
1209.15	25.0183	1209.15	29.3535
1209.63	24.8096	1209.63	29.3824
1210.11	24.6474	1210.11	29.4067
1210.6	24.5232	1210.6	29.4196
1211.08	24.4339	1211.08	29.4185
1211.56	24.3834	1211.56	29.4069
1212.04	24.38	1212.04	29.3925
1212.52	24.4287	1212.52	29.3827
1213.01	24.5248	1213.01	29.3804
1213.49	24.6514	1213.49	29.3824
1213.97	24.785	1213.97	29.3813
1214.45	24.9037	1214.45	29.3702
1214.93	24.9959	1214.93	29.3465
1215.42	25.0642	1215.42	29.3139
1215.9	25.1229	1215.9	29.2803
1216.38	25.1903	1216.38	29.2533
1216.86	25.2811	1216.86	29.2364
1217.35	25.4022	1217.35	29.2264
1217.83	25.5546	1217.83	29.2163
1218.31	25.739	1218.31	29.1988
1218.79	25.9618	1218.79	29.1714
1219.27	26.237	1219.27	29.1377
1219.76	26.5831	1219.76	29.106
1220.24	27.0151	1220.24	29.085
1220.72	27.5385	1220.72	29.079
1221.2	28.1472	1221.2	29.0862
1221.68	28.8271	1221.68	29.1
1222.17	29.5643	1222.17	29.1136
1222.65	30.3512	1222.65	29.124
1223.13	31.1881	1223.13	29.1339
1223.61	32.0789	1223.61	29.1501
1224.09	33.0233	1224.09	29.1791
1224.58	34.01	1224.58	29.2236
1225.06	35.0151	1225.06	29.2801
1225.54	36.007	1225.54	29.3417
1226.02	36.955	1226.02	29.4017
1226.51	37.8362	1226.51	29.4582
1226.99	38.6398	1226.99	29.5153
1227.47	39.364	1227.47	29.5812
1227.95	40.0104	1227.95	29.6635
1228.43	40.578	1228.43	29.765
1228.91	41.0597	1228.91	29.8821
1229.4	41.444	1229.4	30.0069
1229.88	41.7195	1229.88	30.1316
1230.36	41.8802	1230.36	30.2533
1230.84	41.9282	1230.84	30.3749
1231.33	41.873	1231.33	30.5041
1231.81	41.728	1231.81	30.6485
1232.29	41.5064	1232.29	30.8112
1232.77	41.2195	1232.77	30.9893
1233.26	40.8783	1233.26	31.1756
1233.74	40.4977	1233.74	31.3628
1234.22	40.1017	1234.22	31.5477
1234.7	39.7239	1234.7	31.7331
1235.18	39.4049	1235.18	31.9261
1235.66	39.184	1235.66	32.1341
1236.15	39.0918	1236.15	32.3605
1236.63	39.1444	1236.63	32.6033
1237.11	39.344	1237.11	32.8564
1237.59	39.6842	1237.59	33.1135
1238.08	40.1559	1238.08	33.372
1238.56	40.7513	1238.56	33.6343
1239.04	41.4634	1239.04	33.9061
1239.52	42.2822	1239.52	34.1933
1240	43.1911	1240	34.4977
1240.49	44.1667	1240.49	34.8162
1240.97	45.1817	1240.97	35.1427
1241.45	46.2106	1241.45	35.4713
1241.93	47.2349	1241.93	35.8001
1242.41	48.2445	1242.41	36.1321
1242.9	49.2351	1242.9	36.4733
1243.38	50.2046	1243.38	36.8292
1243.86	51.1486	1243.86	37.2013
1244.34	52.059	1244.34	37.5861
1244.83	52.9257	1244.83	37.9767
1245.31	53.7394	1245.31	38.3668
1245.79	54.4955	1245.79	38.7536
1246.27	55.1943	1246.27	39.1392
1246.75	55.8396	1246.75	39.529
1247.24	56.4355	1247.24	39.9281
1247.72	56.9836	1247.72	40.3383
1248.2	57.4817	1248.2	40.7568
1248.68	57.9248	1248.68	41.1779
1249.16	58.3084	1249.16	41.5955
1249.65	58.6308	1249.65	42.0062
1250.13	58.8944	1250.13	42.4105
1250.61	59.1054	1250.61	42.8114
1251.09	59.2704	1251.09	43.2118
1251.58	59.3944	1251.58	43.612
1252.06	59.4791	1252.06	44.0087
1252.54	59.5226	1252.54	44.3967
1253.02	59.5224	1253.02	44.7708
1253.5	59.4772	1253.5	45.1284
1253.98	59.3891	1253.98	45.4704
1254.47	59.2633	1254.47	45.7997
1254.95	59.1064	1254.95	46.1193
1255.43	58.9246	1255.43	46.43
1255.91	58.7226	1255.91	46.7293
1256.4	58.5043	1256.4	47.0128
1256.88	58.2762	1256.88	47.276
1257.36	58.0506	1257.36	47.5164
1257.84	57.8483	1257.84	47.7347
1258.33	57.6975	1258.33	47.9334
1258.81	57.6309	1258.81	48.1153
1259.29	57.6799	1259.29	48.2813
1259.77	57.869	1259.77	48.4301
1260.25	58.2126	1260.25	48.5586
1260.73	58.7142	1260.73	48.6642
1261.22	59.367	1261.22	48.7466
1261.7	60.1554	1261.7	48.8084
1262.18	61.055	1262.18	48.8544
1262.66	62.0332	1262.66	48.889
1263.15	63.0502	1263.15	48.9143
1263.63	64.0627	1263.63	48.9296
1264.11	65.0286	1264.11	48.9314
1264.59	65.9124	1264.59	48.9162
1265.07	66.6888	1265.07	48.8827
1265.56	67.344	1265.56	48.8327
1266.04	67.8745	1266.04	48.7708
1266.52	68.2843	1266.52	48.7027
1267	68.5812	1267	48.6322
1267.48	68.774	1267.48	48.5605
1267.97	68.8705	1267.97	48.4855
1268.45	68.8776	1268.45	48.4043
1268.93	68.8017	1268.93	48.3149
1269.41	68.6501	1269.41	48.2177
1269.89	68.4313	1269.89	48.1154
1270.38	68.1542	1270.38	48.0117
1270.86	67.827	1270.86	47.9091
1271.34	67.4558	1271.34	47.8077
1271.82	67.0439	1271.82	47.7051
1272.31	66.5927	1272.31	47.598
1272.79	66.1032	1272.79	47.4842
1273.27	65.5773	1273.27	47.3638
1273.75	65.0183	1273.75	47.2388
1274.23	64.4296	1274.23	47.112
1274.72	63.8135	1274.72	46.9849
1275.2	63.1693	1275.2	46.8568
1275.68	62.494	1275.68	46.7252
1276.16	61.7837	1276.16	46.5873
1276.64	61.0361	1276.64	46.4415
1277.13	60.2517	1277.13	46.2885
1277.61	59.4344	1277.61	46.1306
1278.09	58.5892	1278.09	45.97
1278.57	57.7192	1278.57	45.8072
1279.06	56.8247	1279.06	45.64
1279.54	55.9023	1279.54	45.4643
1280.02	54.9488	1280.02	45.2766
1280.5	53.9638	1280.5	45.0755
1280.98	52.9524	1280.98	44.8635
1281.47	51.9252	1281.47	44.6449
1281.95	50.8949	1281.95	44.4242
1282.43	49.8728	1282.43	44.2029
1282.91	48.8655	1282.91	43.9789
1283.39	47.8756	1283.39	43.7471
1283.88	46.905	1283.88	43.5023
1284.36	45.959	1284.36	43.2423
1284.84	45.0487	1284.84	42.9691
1285.32	44.1901	1285.32	42.6881
1285.81	43.3999	1285.81	42.4057
1286.29	42.6903	1286.29	42.1256
1286.77	42.0665	1286.77	41.8472
1287.25	41.5274	1287.25	41.5665
1287.73	41.0702	1287.73	41.2784
1288.22	40.6958	1288.22	40.9807
1288.7	40.411	1288.7	40.6751
1289.18	40.2273	1289.18	40.3676
1289.66	40.1559	1289.66	40.0645
1290.14	40.2028	1290.14	39.7697
1290.63	40.3659	1290.63	39.4826
1291.11	40.6375	1291.11	39.1985
1291.59	41.0082	1291.59	38.9123
1292.07	41.4715	1292.07	38.6211
1292.56	42.0242	1292.56	38.327
1293.04	42.6644	1293.04	38.0358
1293.52	43.3862	1293.52	37.7538
1294	44.1752	1294	37.4851
1294.48	45.008	1294.48	37.2288
1294.96	45.8552	1294.96	36.9805
1295.45	46.6863	1295.45	36.7355
1295.93	47.4756	1295.93	36.492
1296.41	48.205	1296.41	36.2532
1296.89	48.8638	1296.89	36.0259
1297.38	49.4463	1297.38	35.817
1297.86	49.9487	1297.86	35.6296
1298.34	50.3678	1298.34	35.4615
1298.82	50.7009	1298.82	35.3062
1299.3	50.9488	1299.3	35.1572
1299.79	51.1178	1299.79	35.0115
1300.27	51.2208	1300.27	34.8717
1300.75	51.2756	1300.75	34.7437
1301.23	51.301	1301.23	34.6339
1301.71	51.312	1301.71	34.5443
1302.2	51.3173	1302.2	34.4713
1302.68	51.3192	1302.68	34.4072
1303.16	51.3174	1303.16	34.3446
1303.64	51.3122	1303.64	34.28
1304.13	51.3076	1304.13	34.2157
1304.61	51.3102	1304.61	34.1581
1305.09	51.3262	1305.09	34.1139
1305.57	51.3572	1305.57	34.0852
1306.05	51.3978	1306.05	34.0685
1306.54	51.4364	1306.54	34.0562
1307.02	51.4585	1307.02	34.0405
1307.5	51.4518	1307.5	34.0182
1307.98	51.4087	1307.98	33.992
1308.46	51.327	1308.46	33.9688
1308.95	51.2069	1308.95	33.9553
1309.43	51.0474	1309.43	33.9541
1309.91	50.8439	1309.91	33.9616
1310.39	50.5881	1310.39	33.9699
1310.88	50.2719	1310.88	33.9715
1311.36	49.8912	1311.36	33.9628
1311.84	49.4495	1311.84	33.9466
1312.32	48.9583	1312.32	33.9298
1312.8	48.4333	1312.8	33.9196
1313.29	47.8892	1313.29	33.9189
1313.77	47.3341	1313.77	33.924
1314.25	46.7691	1314.25	33.9273
1314.73	46.1912	1314.73	33.9214
1315.21	45.5991	1315.21	33.9037
1315.7	44.9971	1315.7	33.8782
1316.18	44.3961	1316.18	33.8532
1316.66	43.8108	1316.66	33.8371
1317.14	43.2549	1317.14	33.8333
1317.62	42.7371	1317.62	33.8384
1318.11	42.2611	1318.11	33.8441
1318.59	41.8291	1318.59	33.8417
1319.07	41.4457	1319.07	33.8277
1319.55	41.12	1319.55	33.8051
1320.04	40.8631	1320.04	33.7824
1320.52	40.6826	1320.52	33.7679
1321	40.5772	1321	33.7652
1321.48	40.536	1321.48	33.7711
1321.96	40.542	1321.96	33.7778
1322.45	40.5799	1322.45	33.7776
1322.93	40.642	1322.93	33.7675
1323.41	40.7307	1323.41	33.751
1323.89	40.8558	1323.89	33.7357
1324.38	41.0267	1324.38	33.7298
1324.86	41.2453	1324.86	33.7362
1325.34	41.5019	1325.34	33.7518
1325.82	41.777	1325.82	33.7686
1326.3	42.0474	1326.3	33.7794
1326.79	42.2927	1326.79	33.7816
1327.27	42.4991	1327.27	33.7795
1327.75	42.6591	1327.75	33.7822
1328.23	42.767	1328.23	33.7983
1328.71	42.814	1328.71	33.8312
1329.2	42.7859	1329.2	33.8776
1329.68	42.6643	1329.68	33.9289
1330.16	42.4319	1330.16	33.977
1330.64	42.0793	1330.64	34.0191
1331.12	41.6094	1331.12	34.0591
1331.61	41.0374	1331.61	34.106
1332.09	40.3857	1332.09	34.1682
1332.57	39.6763	1332.57	34.2489
1333.05	38.9244	1333.05	34.3438
1333.54	38.1368	1333.54	34.4434
1334.02	37.317	1334.02	34.5387
1334.5	36.4717	1334.5	34.6253
1334.98	35.6166	1334.98	34.7057
1335.46	34.7761	1335.46	34.7876
1335.94	33.9773	1335.94	34.879
1336.43	33.2408	1336.43	34.9837
1336.91	32.5746	1336.91	35.0987
1337.39	31.9746	1337.39	35.2166
1337.87	31.4323	1337.87	35.3301
1338.36	30.9459	1338.36	35.437
1338.84	30.5262	1338.84	35.5427
1339.32	30.195	1339.32	35.6571
1339.8	29.9736	1339.8	35.7884
1340.28	29.869	1340.28	35.9376
1340.77	29.8692	1340.77	36.0969
1341.25	29.9493	1341.25	36.2538
1341.73	30.0861	1341.73	36.3988
1342.21	30.2701	1342.21	36.5298
1342.69	30.5091	1342.69	36.653
1343.18	30.8227	1343.18	36.7793
1343.66	31.2319	1343.66	36.9186
1344.14	31.7477	1344.14	37.0752
1344.62	32.3669	1344.62	37.2452
1345.11	33.0745	1345.11	37.4193
1345.59	33.8532	1345.59	37.5877
1346.07	34.693	1346.07	37.7456
1346.55	35.5945	1346.55	37.8951
1347.03	36.565	1347.03	38.0439
1347.52	37.6091	1347.52	38.1996
1348	38.7208	1348	38.3655
1348.48	39.8807	1348.48	38.5382
1348.96	41.0616	1348.96	38.7094
1349.44	42.238	1349.44	38.8706
1349.93	43.394	1349.93	39.0177
1350.41	44.5262	1350.41	39.1533
1350.89	45.6394	1350.89	39.2841
1351.37	46.739	1351.37	39.4166
1351.86	47.8255	1351.86	39.5523
1352.34	48.8923	1352.34	39.6868
1352.82	49.9284	1352.82	39.8111
1353.3	50.9238	1353.3	39.9175
1353.78	51.8724	1353.78	40.003
1354.27	52.7721	1354.27	40.0723
1354.75	53.6218	1354.75	40.1349
1355.23	54.4167	1355.23	40.2009
1355.71	55.147	1355.71	40.2749
1356.19	55.7986	1356.19	40.3547
1356.68	56.3577	1356.68	40.4325
1357.16	56.8155	1357.16	40.5005
1357.64	57.1707	1357.64	40.5554
1358.12	57.4293	1358.12	40.6007
1358.61	57.6022	1358.61	40.6448
1359.09	57.6998	1359.09	40.6969
1359.57	57.7281	1359.57	40.7618
1360.05	57.6864	1360.05	40.838
1360.53	57.5671	1360.53	40.9188
1361.02	57.3591	1361.02	40.9969
1361.5	57.0545	1361.5	41.0692
1361.98	56.6545	1361.98	41.1399
1362.46	56.1752	1362.46	41.2188
1362.94	55.6458	1362.94	41.3147
1363.43	55.1003	1363.43	41.4293
1363.91	54.566	1363.91	41.5547
1364.39	54.0576	1364.39	41.6787
1364.87	53.58	1364.87	41.7915
1365.35	53.1361	1365.35	41.8909
1365.84	52.7322	1365.84	41.9832
1366.32	52.3801	1366.32	42.0795
1366.8	52.0931	1366.8	42.191
1367.28	51.8796	1367.28	42.3236
1367.77	51.7377	1367.77	42.4751
1368.25	51.6546	1368.25	42.6364
1368.73	51.6118	1368.73	42.7966
1369.21	51.5939	1369.21	42.9492
1369.69	51.5943	1369.69	43.0947
1370.18	51.6159	1370.18	43.2398
1370.66	51.6657	1370.66	43.392
1371.14	51.7486	1371.14	43.5557
1371.62	51.8642	1371.62	43.7293
1372.1	52.0073	1372.1	43.9077
1372.59	52.173	1372.59	44.0855
1373.07	52.3616	1373.07	44.2617
1373.55	52.5813	1373.55	44.4418
1374.03	52.844	1374.03	44.6351
1374.52	53.1576	1374.52	44.8487
1375	53.5178	1375	45.0813
1375.48	53.9083	1375.48	45.323
1375.96	54.3092	1375.96	45.5606
1376.44	54.7072	1376.44	45.7856
1376.92	55.1012	1376.92	45.9975
1377.41	55.5016	1377.41	46.2045
1377.89	55.9238	1377.89	46.419
1378.37	56.3791	1378.37	46.6515
1378.85	56.8674	1378.85	46.9062
1379.34	57.3751	1379.34	47.1785
1379.82	57.8802	1379.82	47.4583
1380.3	58.3606	1380.3	47.7363
1380.78	58.8014	1380.78	48.0094
1381.26	59.1967	1381.26	48.2816
1381.75	59.5466	1381.75	48.5611
1382.23	59.8526	1382.23	48.8546
1382.71	60.1141	1382.71	49.1625
1383.19	60.3289	1383.19	49.4778
1383.67	60.4956	1383.67	49.7902
1384.16	60.6185	1384.16	50.0919
1384.64	60.7099	1384.64	50.3833
1385.12	60.791	1385.12	50.6735
1385.6	60.8888	1385.6	50.9784
1386.09	61.0299	1386.09	51.3136
1386.57	61.2318	1386.57	51.6873
1387.05	61.4944	1387.05	52.0942
1387.53	61.8006	1387.53	52.5171
1388.01	62.1253	1388.01	52.9362
1388.5	62.4479	1388.5	53.3393
1388.98	62.7602	1388.98	53.7253
1389.46	63.065	1389.46	54.1003
1389.94	63.3696	1389.94	54.4717
1390.42	63.6803	1390.42	54.8425
1390.91	63.9997	1390.91	55.2105
1391.39	64.3281	1391.39	55.5716
1391.87	64.6687	1391.87	55.9232
1392.35	65.0315	1392.35	56.2685
1392.84	65.4356	1392.84	56.6168
1393.32	65.9051	1393.32	56.9805
1393.8	66.4587	1393.8	57.3687
1394.28	67.0968	1394.28	57.78
1394.76	67.7929	1394.76	58.1996
1395.25	68.5017	1395.25	58.6044
1395.73	69.1804	1395.73	58.975
1396.21	69.8084	1396.21	59.3052
1396.69	70.3927	1396.69	59.6025
1397.17	70.9601	1397.17	59.8823
1397.66	71.544	1397.66	60.1596
1398.14	72.1698	1398.14	60.4435
1398.62	72.8436	1398.62	60.7333
1399.1	73.5467	1399.1	61.0198
1399.59	74.2437	1399.59	61.29
1400.07	74.8992	1400.07	61.5336
1400.55	75.4929	1400.55	61.7477
1401.03	76.0238	1401.03	61.9352
1401.51	76.5033	1401.51	62.1014
1401.99	76.9474	1401.99	62.2501
1402.48	77.3705	1402.48	62.3825
1402.96	77.7836	1402.96	62.4975
1403.44	78.1935	1403.44	62.594
1403.92	78.6032	1403.92	62.6721
1404.41	79.0122	1404.41	62.7341
1404.89	79.417	1404.89	62.7835
1405.37	79.8115	1405.37	62.8225
1405.85	80.1889	1405.85	62.8505
1406.33	80.5432	1406.33	62.8649
1406.82	80.8713	1406.82	62.8624
1407.3	81.1735	1407.3	62.8413
1407.78	81.4538	1407.78	62.8023
1408.26	81.7178	1408.26	62.7474
1408.74	81.971	1408.74	62.6789
1409.23	82.217	1409.23	62.5977
1409.71	82.4557	1409.71	62.5032
1410.19	82.6838	1410.19	62.3935
1410.67	82.8961	1410.67	62.2666
1411.16	83.0877	1411.16	62.1222
1411.64	83.255	1411.64	61.9618
1412.12	83.397	1412.12	61.7882
1412.6	83.5146	1412.6	61.6038
1413.08	83.6101	1413.08	61.41
1413.57	83.686	1413.57	61.2064
1414.05	83.7445	1414.05	60.9922
1414.53	83.787	1414.53	60.767
1415.01	83.8133	1415.01	60.5318
1415.49	83.822	1415.49	60.2892
1415.98	83.8104	1415.98	60.0416
1416.46	83.7767	1416.46	59.7898
1416.94	83.7207	1416.94	59.5308
1417.42	83.6454	1417.42	59.257
1417.9	83.5566	1417.9	58.9583
1418.39	83.4614	1418.39	58.6285
1418.87	83.3676	1418.87	58.273
1419.35	83.2812	1419.35	57.913
1419.83	83.2043	1419.83	57.5758
1420.32	83.1329	1420.32	57.2797
1420.8	83.0575	1420.8	57.0266
1421.28	82.9648	1421.28	56.8057
1421.76	82.8416	1421.76	56.6006
1422.24	82.6768	1422.24	56.395
1422.73	82.4633	1422.73	56.1765
1423.21	82.1972	1423.21	55.9396
1423.69	81.8783	1423.69	55.6876
1424.17	81.5116	1424.17	55.4325
1424.65	81.1073	1424.65	55.1897
1425.14	80.6765	1425.14	54.9702
1425.62	80.2251	1425.62	54.7756
1426.1	79.7501	1426.1	54.5998
1426.58	79.2407	1426.58	54.4336
1427.07	78.6825	1427.07	54.2692
1427.55	78.0623	1427.55	54.1025
1428.03	77.3739	1428.03	53.934
1428.51	76.6231	1428.51	53.7671
1428.99	75.8311	1428.99	53.6059
1429.48	75.0323	1429.48	53.4523
1429.96	74.2667	1429.96	53.3046
1430.44	73.5707	1430.44	53.1589
1430.92	72.9711	1430.92	53.0122
1431.4	72.4824	1431.4	52.8646
1431.89	72.1048	1431.89	52.7191
1432.37	71.8232	1432.37	52.5794
1432.85	71.6088	1432.85	52.4468
1433.33	71.4239	1433.33	52.3179
1433.82	71.2278	1433.82	52.1848
1434.3	70.9822	1434.3	52.0365
1434.78	70.6522	1434.78	51.8604
1435.26	70.206	1435.26	51.6455
1435.74	69.6197	1435.74	51.3869
1436.23	68.8932	1436.23	51.0933
1436.71	68.0671	1436.71	50.788
1437.19	67.2117	1437.19	50.4978
1437.67	66.3846	1437.67	50.2372
1438.15	65.5991	1438.15	50.004
1438.64	64.8305	1438.64	49.7889
1439.12	64.0423	1439.12	49.5846
1439.6	63.2065	1439.6	49.3903
1440.08	62.3105	1440.08	49.2099
1440.57	61.3563	1440.57	49.0493
1441.05	60.3546	1441.05	48.9119
1441.53	59.3193	1441.53	48.7978
1442.01	58.2656	1442.01	48.7044
1442.49	57.2121	1442.49	48.63
1442.97	56.1855	1442.97	48.5769
1443.46	55.2227	1443.46	48.5514
1443.94	54.3664	1443.94	48.5604
1444.42	53.6566	1444.42	48.6072
1444.9	53.1219	1444.9	48.6891
1445.39	52.7788	1445.39	48.7985
1445.87	52.6388	1445.87	48.9275
1446.35	52.7198	1446.35	49.0734
1446.83	53.0499	1446.83	49.2406
1447.31	53.6557	1447.31	49.4385
1447.8	54.5357	1447.8	49.6739
1448.28	55.6379	1448.28	49.9428
1448.76	56.866	1448.76	50.2289
1449.24	58.1161	1449.24	50.5122
1449.72	59.3156	1449.72	50.7792
1450.21	60.4383	1450.21	51.0291
1450.69	61.4922	1450.69	51.2724
1451.17	62.4955	1451.17	51.5245
1451.65	63.4525	1451.65	51.7968
1452.13	64.3418	1452.13	52.0898
1452.62	65.1216	1452.62	52.3914
1453.1	65.7501	1453.1	52.6825
1453.58	66.2055	1453.58	52.9468
1454.06	66.4958	1454.06	53.1794
1454.55	66.6549	1454.55	53.3898
1455.03	66.7309	1455.03	53.6007
1455.51	66.769	1455.51	53.8424
1455.99	66.7915	1455.99	54.1416
1456.47	66.7827	1456.47	54.5036
1456.96	66.7023	1456.96	54.8968
1457.44	66.53	1457.44	55.265
1457.92	66.2905	1457.92	55.5676
1458.4	66.0259	1458.4	55.8039
1458.88	65.759	1458.88	55.9978
1459.37	65.4866	1459.37	56.1718
1459.85	65.1915	1459.85	56.3366
1460.33	64.8559	1460.33	56.492
1460.81	64.4676	1460.81	56.634
1461.3	64.0215	1461.3	56.7607
1461.78	63.5177	1461.78	56.8756
1462.26	62.9594	1462.26	56.9885
1462.74	62.3519	1462.74	57.1129
1463.22	61.7033	1463.22	57.2632
1463.71	61.0288	1463.71	57.4489
1464.19	60.3577	1464.19	57.6694
1464.67	59.7378	1464.67	57.9124
1465.15	59.2307	1465.15	58.1604
1465.63	58.8965	1465.63	58.402
1466.12	58.7799	1466.12	58.6374
1466.6	58.9061	1466.6	58.876
1467.08	59.2804	1467.08	59.1272
1467.56	59.8877	1467.56	59.3943
1468.05	60.6912	1468.05	59.6731
1468.53	61.636	1468.53	59.9546
1469.01	62.6623	1469.01	60.2309
1469.49	63.7241	1469.49	60.5002
1469.97	64.8067	1469.97	60.7703
1470.46	65.9346	1470.46	61.0584
1470.94	67.1623	1470.94	61.3876
1471.42	68.5424	1471.42	61.7771
1471.9	70.0727	1471.9	62.2293
1472.38	71.6543	1472.38	62.7186
1472.87	73.1192	1472.87	63.1989
1473.35	74.3321	1473.35	63.6322
1473.83	75.2697	1473.83	64.0099
1474.31	76.0042	1474.31	64.3494
1474.8	76.6353	1474.8	64.6751
1475.28	77.2388	1475.28	65.0023
1475.76	77.8473	1475.76	65.332
1476.24	78.454	1476.24	65.6529
1476.72	79.0315	1476.72	65.95
1477.21	79.5562	1477.21	66.2127
1477.69	80.0247	1477.69	66.4406
1478.17	80.4543	1478.17	66.6413
1478.65	80.8711	1478.65	66.8242
1479.13	81.2959	1479.13	66.9954
1479.62	81.7366	1479.62	67.1552
1480.1	82.1865	1480.1	67.2997
1480.58	82.6296	1480.58	67.4245
1481.06	83.0497	1481.06	67.5288
1481.55	83.439	1481.55	67.6164
1482.03	83.8017	1482.03	67.6943
1482.51	84.1475	1482.51	67.7681
1482.99	84.4824	1482.99	67.8389
1483.47	84.803	1483.47	67.9034
1483.95	85.0983	1483.95	67.9567
1484.44	85.3562	1484.44	67.9959
1484.92	85.5717	1484.92	68.0218
1485.4	85.7511	1485.4	68.0396
1485.88	85.9115	1485.88	68.0563
1486.37	86.0737	1486.37	68.0768
1486.85	86.2515	1486.85	68.1014
1487.33	86.4433	1487.33	68.1242
1487.81	86.6322	1487.81	68.1366
[truncated: 5,211 more rows]
