# Supplementary material for: Synthesis and hypoglycemic efficacy assessment of epigallocatechin gallate-selenium nanoparticles (EGCG-Se NPs) nanocomposites
Source: PeerJ. 2026 Mar 30;14:e20939. doi: 10.7717/peerj.20939 (PMC13045847; doi:10.7717/peerj.20939)
Supplement: Supplemental Information 3 [file peerj-14-20939-s003.xls]

## Sheet: Sheet1
EGCG		SeNPs		EGCG-SeNPs
degree	Intensity	degree	Intensity	degree	Intensity
10.0177	1153	10.0177	948	10.0177	1039
10.0512	1194	10.0512	914	10.0512	1032
10.0847	1239	10.0847	997	10.0847	968
10.1182	1269	10.1182	940	10.1182	1040
10.1517	1321	10.1517	877	10.1517	1025
10.1852	1391	10.1852	949	10.1852	995
10.2187	1557	10.2187	893	10.2187	962
10.2522	1614	10.2522	913	10.2522	1026
10.2857	1730	10.2857	984	10.2857	978
10.3192	1804	10.3192	916	10.3192	1029
10.3527	2067	10.3527	875	10.3527	1015
10.3862	2260	10.3862	900	10.3862	970
10.4197	2499	10.4197	938	10.4197	951
10.4532	2650	10.4532	927	10.4532	944
10.4866	2900	10.4866	851	10.4866	964
10.5201	2912	10.5201	871	10.5201	954
10.5536	2685	10.5536	871	10.5536	1015
10.5871	2096	10.5871	897	10.5871	1004
10.6206	1471	10.6206	921	10.6206	1015
10.6541	1274	10.6541	900	10.6541	927
10.6876	1188	10.6876	824	10.6876	1003
10.7211	1102	10.7211	927	10.7211	1017
10.7546	1147	10.7546	843	10.7546	921
10.7881	1084	10.7881	839	10.7881	954
10.8216	1058	10.8216	869	10.8216	988
10.8551	1094	10.8551	823	10.8551	974
10.8886	1146	10.8886	841	10.8886	931
10.922	1013	10.922	890	10.922	946
10.9555	1119	10.9555	887	10.9555	912
10.989	1105	10.989	867	10.989	966
11.0225	1047	11.0225	794	11.0225	923
11.056	1058	11.056	865	11.056	963
11.0895	1033	11.0895	864	11.0895	975
11.123	1076	11.123	919	11.123	977
11.1565	1084	11.1565	856	11.1565	895
11.19	1117	11.19	851	11.19	955
11.2235	1110	11.2235	821	11.2235	982
11.257	1090	11.257	853	11.257	971
11.2904	1027	11.2904	855	11.2904	1017
11.3239	1042	11.3239	845	11.3239	988
11.3574	1032	11.3574	779	11.3574	924
11.3909	1015	11.3909	817	11.3909	953
11.4244	1094	11.4244	791	11.4244	934
11.4579	1021	11.4579	791	11.4579	927
11.4914	1032	11.4914	831	11.4914	946
11.5249	1058	11.5249	853	11.5249	919
11.5584	1082	11.5584	854	11.5584	961
11.5919	1002	11.5919	813	11.5919	952
11.6254	1041	11.6254	784	11.6254	921
11.6589	1086	11.6589	832	11.6589	997
11.6924	1004	11.6924	826	11.6924	943
11.7258	1140	11.7258	824	11.7258	919
11.7593	1101	11.7593	817	11.7593	982
11.7928	1165	11.7928	799	11.7928	920
11.8263	1187	11.8263	831	11.8263	945
11.8598	1236	11.8598	845	11.8598	1000
11.8933	1283	11.8933	809	11.8933	929
11.9268	1366	11.9268	844	11.9268	925
11.9603	1478	11.9603	808	11.9603	882
11.9938	1568	11.9938	806	11.9938	886
12.0273	1779	12.0273	823	12.0273	913
12.0608	2104	12.0608	761	12.0608	921
12.0943	2387	12.0943	756	12.0943	912
12.1278	2724	12.1278	833	12.1278	912
12.1613	2986	12.1613	819	12.1613	946
12.1948	3440	12.1948	780	12.1948	951
12.2282	3713	12.2282	833	12.2282	914
12.2617	3858	12.2617	843	12.2617	906
12.2952	3658	12.2952	784	12.2952	914
12.3287	2981	12.3287	791	12.3287	912
12.3622	2101	12.3622	837	12.3622	921
12.3957	1452	12.3957	772	12.3957	923
12.4292	1218	12.4292	774	12.4292	972
12.4627	1039	12.4627	769	12.4627	944
12.4962	1104	12.4962	791	12.4962	924
12.5297	1024	12.5297	751	12.5297	924
12.5632	952	12.5632	770	12.5632	938
12.5967	1050	12.5967	776	12.5967	858
12.6302	1061	12.6302	787	12.6302	897
12.6636	1013	12.6636	827	12.6636	865
12.6971	1070	12.6971	782	12.6971	845
12.7306	967	12.7306	779	12.7306	944
12.7641	984	12.7641	715	12.7641	953
12.7976	1053	12.7976	744	12.7976	899
12.8311	1028	12.8311	804	12.8311	873
12.8646	1040	12.8646	792	12.8646	899
12.8981	1084	12.8981	757	12.8981	952
12.9316	1137	12.9316	783	12.9316	970
12.9651	1129	12.9651	744	12.9651	959
12.9986	1186	12.9986	809	12.9986	908
13.032	1242	13.032	754	13.032	892
13.0655	1330	13.0655	793	13.0655	912
13.099	1409	13.099	801	13.099	976
13.1325	1578	13.1325	751	13.1325	880
13.166	1630	13.166	801	13.166	940
13.1995	1578	13.1995	790	13.1995	960
13.233	1571	13.233	750	13.233	943
13.2665	1589	13.2665	771	13.2665	936
13.3	1350	13.3	815	13.3	909
13.3335	1121	13.3335	742	13.3335	913
13.367	1051	13.367	705	13.367	851
13.4005	1015	13.4005	776	13.4005	944
13.434	932	13.434	800	13.434	1009
13.4674	961	13.4674	711	13.4674	952
13.5009	938	13.5009	788	13.5009	874
13.5344	1011	13.5344	779	13.5344	954
13.5679	948	13.5679	727	13.5679	932
13.6014	920	13.6014	760	13.6014	936
13.6349	972	13.6349	731	13.6349	939
13.6684	956	13.6684	771	13.6684	882
13.7019	989	13.7019	741	13.7019	865
13.7354	925	13.7354	792	13.7354	944
13.7689	961	13.7689	755	13.7689	948
13.8024	932	13.8024	773	13.8024	923
13.8359	987	13.8359	755	13.8359	905
13.8694	960	13.8694	760	13.8694	906
13.9029	987	13.9029	778	13.9029	952
13.9363	1002	13.9363	687	13.9363	932
13.9698	1008	13.9698	788	13.9698	919
14.0033	1020	14.0033	770	14.0033	946
14.0368	1052	14.0368	738	14.0368	857
14.0703	1090	14.0703	728	14.0703	900
14.1038	1061	14.1038	734	14.1038	903
14.1373	1083	14.1373	749	14.1373	938
14.1708	1052	14.1708	742	14.1708	917
14.2043	1148	14.2043	772	14.2043	922
14.2378	1264	14.2378	758	14.2378	867
14.2713	1347	14.2713	761	14.2713	977
14.3048	1416	14.3048	794	14.3048	871
14.3383	1521	14.3383	729	14.3383	925
14.3718	1574	14.3718	771	14.3718	942
14.4052	1699	14.4052	759	14.4052	911
14.4387	1792	14.4387	741	14.4387	900
14.4722	1984	14.4722	747	14.4722	887
14.5057	1927	14.5057	772	14.5057	934
14.5392	1825	14.5392	749	14.5392	897
14.5727	1660	14.5727	781	14.5727	901
14.6062	1253	14.6062	784	14.6062	891
14.6397	1111	14.6397	802	14.6397	918
14.6732	1074	14.6732	757	14.6732	892
14.7067	1051	14.7067	788	14.7067	960
14.7402	1033	14.7402	801	14.7402	929
14.7736	1126	14.7736	777	14.7736	909
14.8072	1193	14.8072	792	14.8072	992
14.8406	1374	14.8406	718	14.8406	1031
14.8741	1436	14.8741	748	14.8741	954
14.9076	1530	14.9076	780	14.9076	924
14.9411	1674	14.9411	749	14.9411	897
14.9746	1757	14.9746	794	14.9746	972
15.0081	1685	15.0081	758	15.0081	982
15.0416	1707	15.0416	781	15.0416	961
15.0751	1600	15.0751	713	15.0751	988
15.1086	1295	15.1086	780	15.1086	1038
15.1421	1122	15.1421	760	15.1421	1003
15.1756	1158	15.1756	747	15.1756	961
15.209	1086	15.209	730	15.209	960
15.2425	1150	15.2425	726	15.2425	962
15.276	1142	15.276	796	15.276	943
15.3095	1290	15.3095	758	15.3095	948
15.343	1413	15.343	771	15.343	1003
15.3765	1517	15.3765	720	15.3765	965
15.41	1786	15.41	781	15.41	986
15.4435	2103	15.4435	725	15.4435	935
15.477	2547	15.477	664	15.477	974
15.5105	3194	15.5105	718	15.5105	1002
15.544	4030	15.544	760	15.544	940
15.5775	5045	15.5775	694	15.5775	902
15.611	6228	15.611	729	15.611	1010
15.6445	7370	15.6445	792	15.6445	987
15.6779	8438	15.6779	749	15.6779	1018
15.7114	9394	15.7114	779	15.7114	948
15.7449	10107	15.7449	777	15.7449	942
15.7784	10478	15.7784	726	15.7784	1003
15.8119	10358	15.8119	701	15.8119	977
15.8454	8873	15.8454	744	15.8454	931
15.8789	6586	15.8789	799	15.8789	960
15.9124	4338	15.9124	715	15.9124	985
15.9459	2639	15.9459	766	15.9459	938
15.9794	1886	15.9794	799	15.9794	991
16.0129	1513	16.0129	733	16.0129	981
16.0464	1418	16.0464	767	16.0464	996
16.0799	1259	16.0799	784	16.0799	1051
16.1134	1172	16.1134	752	16.1134	1003
16.1468	1095	16.1468	751	16.1468	942
16.1803	1057	16.1803	768	16.1803	1022
16.2138	1004	16.2138	723	16.2138	993
16.2473	1033	16.2473	782	16.2473	1003
16.2808	1018	16.2808	772	16.2808	985
16.3143	991	16.3143	715	16.3143	1035
16.3478	1029	16.3478	734	16.3478	1018
16.3813	1019	16.3813	772	16.3813	973
16.4148	1046	16.4148	781	16.4148	996
16.4483	1053	16.4483	768	16.4483	995
16.4818	1146	16.4818	733	16.4818	1006
16.5153	1070	16.5153	822	16.5153	1007
16.5487	1070	16.5487	801	16.5487	1050
16.5822	1142	16.5822	784	16.5822	997
16.6157	1154	16.6157	726	16.6157	979
16.6492	1144	16.6492	698	16.6492	1019
16.6827	1266	16.6827	769	16.6827	1032
16.7162	1236	16.7162	784	16.7162	1067
16.7497	1350	16.7497	719	16.7497	1102
16.7832	1329	16.7832	716	16.7832	1088
16.8167	1434	16.8167	752	16.8167	1056
16.8502	1542	16.8502	782	16.8502	1062
16.8837	1747	16.8837	793	16.8837	1004
16.9172	2016	16.9172	719	16.9172	1045
16.9506	2382	16.9506	728	16.9506	1052
16.9841	3022	16.9841	768	16.9841	1043
17.0176	3528	17.0176	746	17.0176	1048
17.0511	4218	17.0511	778	17.0511	1090
17.0846	4633	17.0846	765	17.0846	1107
17.1181	5295	17.1181	750	17.1181	1107
17.1516	5738	17.1516	738	17.1516	1030
17.1851	5609	17.1851	788	17.1851	1140
17.2186	5268	17.2186	756	17.2186	1102
17.2521	4037	17.2521	819	17.2521	1086
17.2856	2554	17.2856	782	17.2856	1014
17.3191	1740	17.3191	752	17.3191	1096
17.3526	1290	17.3526	779	17.3526	1054
17.3861	1143	17.3861	731	17.3861	1119
17.4196	1079	17.4196	785	17.4196	1096
17.453	1092	17.453	784	17.453	1032
17.4865	1121	17.4865	713	17.4865	1084
17.52	1218	17.52	776	17.52	1104
17.5535	1274	17.5535	805	17.5535	1121
17.587	1352	17.587	745	17.587	1083
17.6205	1510	17.6205	843	17.6205	1165
17.654	1546	17.654	804	17.654	1081
17.6875	1598	17.6875	767	17.6875	1154
17.721	1675	17.721	804	17.721	1080
17.7545	1731	17.7545	755	17.7545	1115
17.788	1822	17.788	793	17.788	1088
17.8215	1793	17.8215	784	17.8215	1129
17.8549	1621	17.8549	817	17.8549	1185
17.8884	1466	17.8884	820	17.8884	1156
17.9219	1299	17.9219	835	17.9219	1100
17.9554	1104	17.9554	772	17.9554	1160
17.9889	1107	17.9889	782	17.9889	1259
18.0224	1041	18.0224	760	18.0224	1150
18.0559	1041	18.0559	832	18.0559	1175
18.0894	1027	18.0894	805	18.0894	1203
18.1229	1078	18.1229	774	18.1229	1137
18.1564	1182	18.1564	810	18.1564	1158
18.1899	1221	18.1899	731	18.1899	1236
18.2234	1248	18.2234	772	18.2234	1158
18.2569	1276	18.2569	766	18.2569	1171
18.2904	1465	18.2904	798	18.2904	1210
18.3238	1571	18.3238	768	18.3238	1197
18.3573	1623	18.3573	739	18.3573	1224
18.3908	1805	18.3908	791	18.3908	1168
18.4243	1886	18.4243	804	18.4243	1156
18.4578	2084	18.4578	823	18.4578	1176
18.4913	2162	18.4913	800	18.4913	1254
18.5248	2242	18.5248	767	18.5248	1185
18.5583	2173	18.5583	793	18.5583	1225
18.5918	2110	18.5918	800	18.5918	1201
18.6253	1805	18.6253	845	18.6253	1250
18.6588	1444	18.6588	831	18.6588	1250
18.6923	1229	18.6923	802	18.6923	1242
18.7258	1111	18.7258	806	18.7258	1196
18.7592	981	18.7592	816	18.7592	1234
18.7927	1043	18.7927	833	18.7927	1258
18.8262	959	18.8262	843	18.8262	1215
18.8597	1016	18.8597	835	18.8597	1264
18.8932	957	18.8932	805	18.8932	1219
18.9267	940	18.9267	821	18.9267	1267
18.9602	951	18.9602	878	18.9602	1288
18.9937	935	18.9937	780	18.9937	1255
19.0272	997	19.0272	816	19.0272	1221
19.0607	1058	19.0607	877	19.0607	1298
19.0942	991	19.0942	847	19.0942	1318
19.1277	986	19.1277	836	19.1277	1261
19.1611	986	19.1611	836	19.1611	1230
19.1946	1032	19.1946	856	19.1946	1245
19.2281	1128	19.2281	819	19.2281	1280
19.2616	1159	19.2616	832	19.2616	1308
19.2951	1338	19.2951	843	19.2951	1317
19.3286	1414	19.3286	792	19.3286	1322
19.3621	1610	19.3621	837	19.3621	1302
19.3956	1891	19.3956	792	19.3956	1356
19.4291	2063	19.4291	897	19.4291	1274
19.4626	2482	19.4626	856	19.4626	1347
19.4961	2781	19.4961	814	19.4961	1383
19.5296	3195	19.5296	815	19.5296	1295
19.5631	3464	19.5631	869	19.5631	1339
19.5966	3611	19.5966	858	19.5966	1351
19.63	4075	19.63	801	19.63	1429
19.6635	3946	19.6635	859	19.6635	1330
19.697	3774	19.697	868	19.697	1313
19.7305	3372	19.7305	847	19.7305	1407
19.764	3095	19.764	842	19.764	1312
19.7975	2604	19.7975	879	19.7975	1334
19.831	2044	19.831	929	19.831	1425
19.8645	1823	19.8645	870	19.8645	1287
19.898	1621	19.898	809	19.898	1311
19.9315	1498	19.9315	859	19.9315	1362
19.965	1555	19.965	815	19.965	1291
19.9985	1587	19.9985	812	19.9985	1298
20.0319	1644	20.0319	917	20.0319	1460
20.0654	1655	20.0654	941	20.0654	1425
20.0989	1791	20.0989	873	20.0989	1402
20.1324	2137	20.1324	837	20.1324	1427
20.1659	2187	20.1659	839	20.1659	1369
20.1994	2409	20.1994	893	20.1994	1362
20.2329	2630	20.2329	835	20.2329	1453
20.2664	2683	20.2664	906	20.2664	1310
20.2999	2654	20.2999	901	20.2999	1347
20.3334	2570	20.3334	855	20.3334	1384
20.3669	2459	20.3669	851	20.3669	1351
20.4004	2267	20.4004	884	20.4004	1364
20.4339	2070	20.4339	921	20.4339	1363
20.4673	2056	20.4673	887	20.4673	1370
20.5008	2082	20.5008	882	20.5008	1477
20.5343	2317	20.5343	928	20.5343	1447
20.5678	2613	20.5678	918	20.5678	1412
20.6013	2950	20.6013	886	20.6013	1474
20.6348	3678	20.6348	897	20.6348	1382
20.6683	4253	20.6683	895	20.6683	1372
20.7018	4942	20.7018	879	20.7018	1460
20.7353	5559	20.7353	901	20.7353	1418
20.7688	6208	20.7688	860	20.7688	1485
20.8023	6677	20.8023	888	20.8023	1502
20.8358	7037	20.8358	934	20.8358	1479
20.8693	6997	20.8693	961	20.8693	1407
20.9028	6670	20.9028	911	20.9028	1536
20.9362	6185	20.9362	879	20.9362	1460
20.9697	5483	20.9697	972	20.9697	1455
21.0032	4616	21.0032	907	21.0032	1563
21.0367	3829	21.0367	921	21.0367	1465
21.0702	3257	21.0702	901	21.0702	1410
21.1037	2970	21.1037	922	21.1037	1499
21.1372	2695	21.1372	953	21.1372	1433
21.1707	2548	21.1707	901	21.1707	1526
21.2042	2303	21.2042	956	21.2042	1442
21.2377	2245	21.2377	952	21.2377	1435
21.2712	2179	21.2712	905	21.2712	1484
21.3047	2424	21.3047	934	21.3047	1515
21.3381	2760	21.3381	878	21.3381	1477
21.3716	3234	21.3716	895	21.3716	1522
21.4051	3893	21.4051	900	21.4051	1525
21.4386	4983	21.4386	941	21.4386	1476
21.4721	5950	21.4721	953	21.4721	1492
21.5056	7105	21.5056	959	21.5056	1472
21.5391	8069	21.5391	970	21.5391	1534
21.5726	9090	21.5726	945	21.5726	1503
21.6061	9663	21.6061	884	21.6061	1511
21.6396	9926	21.6396	950	21.6396	1488
21.6731	9556	21.6731	957	21.6731	1537
21.7066	8542	21.7066	923	21.7066	1531
21.7401	7299	21.7401	967	21.7401	1506
21.7736	5772	21.7736	924	21.7736	1502
21.807	4266	21.807	943	21.807	1502
21.8405	3381	21.8405	970	21.8405	1531
21.874	2392	21.874	1017	21.874	1544
21.9075	1948	21.9075	967	21.9075	1504
21.941	1749	21.941	910	21.941	1509
21.9745	1620	21.9745	999	21.9745	1503
22.008	1560	22.008	914	22.008	1483
22.0415	1526	22.0415	987	22.0415	1566
22.075	1576	22.075	962	22.075	1590
22.1085	1656	22.1085	1018	22.1085	1532
22.142	1590	22.142	1009	22.142	1573
22.1755	1768	22.1755	1019	22.1755	1557
22.209	1783	22.209	1060	22.209	1565
22.2424	1775	22.2424	989	22.2424	1574
22.2759	1849	22.2759	1008	22.2759	1536
22.3094	1792	22.3094	1037	22.3094	1593
22.3429	1827	22.3429	1037	22.3429	1514
22.3764	1939	22.3764	1028	22.3764	1582
22.4099	2064	22.4099	1108	22.4099	1578
22.4434	2299	22.4434	1049	22.4434	1649
22.4769	2609	22.4769	1157	22.4769	1610
22.5104	2780	22.5104	1143	22.5104	1581
22.5439	3064	22.5439	1158	22.5439	1546
22.5774	3254	22.5774	1134	22.5774	1547
22.6109	3383	22.6109	1118	22.6109	1663
22.6443	3327	22.6443	1147	22.6443	1619
22.6778	3273	22.6778	1160	22.6778	1635
22.7113	2977	22.7113	1190	22.7113	1655
22.7448	2870	22.7448	1268	22.7448	1596
22.7783	2383	22.7783	1243	22.7783	1601
22.8118	2080	22.8118	1290	22.8118	1654
22.8453	1752	22.8453	1374	22.8453	1616
22.8788	1632	22.8788	1363	22.8788	1640
22.9123	1684	22.9123	1437	22.9123	1592
22.9458	1732	22.9458	1522	22.9458	1620
22.9793	1688	22.9793	1586	22.9793	1664
23.0128	1792	23.0128	1554	23.0128	1647
23.0463	1980	23.0463	1684	23.0463	1614
23.0798	2072	23.0798	1808	23.0798	1584
23.1132	2083	23.1132	1827	23.1132	1538
23.1467	1961	23.1467	1972	23.1467	1690
23.1802	1899	23.1802	2171	23.1802	1623
23.2137	1768	23.2137	2232	23.2137	1581
23.2472	1707	23.2472	2419	23.2472	1645
23.2807	1643	23.2807	2727	23.2807	1588
23.3142	1482	23.3142	2776	23.3142	1580
23.3477	1525	23.3477	2953	23.3477	1602
23.3812	1412	23.3812	3160	23.3812	1589
23.4147	1398	23.4147	3303	23.4147	1619
23.4482	1352	23.4482	3458	23.4482	1616
23.4817	1359	23.4817	3561	23.4817	1623
23.5151	1420	23.5151	3542	23.5151	1696
23.5486	1515	23.5486	3536	23.5486	1653
23.5821	1728	23.5821	3547	23.5821	1612
23.6156	1983	23.6156	3454	23.6156	1673
23.6491	2318	23.6491	3288	23.6491	1612
23.6826	2795	23.6826	3126	23.6826	1640
23.7161	3181	23.7161	2945	23.7161	1703
23.7496	3637	23.7496	2693	23.7496	1696
23.7831	4111	23.7831	2587	23.7831	1686
23.8166	4473	23.8166	2361	23.8166	1616
23.8501	4791	23.8501	2142	23.8501	1714
23.8836	4689	23.8836	1909	23.8836	1620
23.9171	4460	23.9171	1875	23.9171	1641
23.9505	4051	23.9505	1763	23.9505	1673
23.984	3518	23.984	1570	23.984	1718
24.0175	2858	24.0175	1511	24.0175	1690
24.051	2376	24.051	1374	24.051	1705
24.0845	1922	24.0845	1412	24.0845	1668
24.118	1783	24.118	1257	24.118	1698
24.1515	1797	24.1515	1332	24.1515	1709
24.185	1763	24.185	1282	24.185	1719
24.2185	1905	24.2185	1166	24.2185	1619
24.252	2102	24.252	1179	24.252	1693
24.2855	2494	24.2855	1082	24.2855	1679
24.319	3061	24.319	1069	24.319	1671
24.3525	3783	24.3525	1151	24.3525	1717
24.386	4904	24.386	1029	24.386	1719
24.4194	6317	24.4194	1075	24.4194	1731
24.4529	7950	24.4529	1070	24.4529	1732
24.4864	9785	24.4864	1093	24.4864	1625
24.5199	11909	24.5199	1022	24.5199	1719
24.5534	13803	24.5534	993	24.5534	1705
24.5869	15238	24.5869	1052	24.5869	1721
24.6204	15954	24.6204	1009	24.6204	1683
24.6539	16740	24.6539	993	24.6539	1662
24.6874	15782	24.6874	991	24.6874	1770
24.7209	14255	24.7209	1014	24.7209	1664
24.7544	12004	24.7544	1040	24.7544	1704
24.7879	9154	24.7879	970	24.7879	1686
24.8213	7054	24.8213	951	24.8213	1727
24.8548	5187	24.8548	970	24.8548	1702
24.8883	3831	24.8883	1021	24.8883	1741
24.9218	2985	24.9218	960	24.9218	1667
24.9553	2414	24.9553	951	24.9553	1742
24.9888	2067	24.9888	917	24.9888	1747
25.0223	1789	25.0223	957	25.0223	1697
25.0558	1782	25.0558	989	25.0558	1681
25.0893	1652	25.0893	924	25.0893	1700
25.1228	1659	25.1228	942	25.1228	1664
25.1563	1703	25.1563	953	25.1563	1748
25.1898	1849	25.1898	961	25.1898	1711
25.2233	1959	25.2233	983	25.2233	1733
25.2568	2110	25.2568	1000	25.2568	1724
25.2902	2124	25.2902	909	25.2902	1796
25.3237	2182	25.3237	871	25.3237	1737
25.3572	2235	25.3572	991	25.3572	1702
25.3907	2321	25.3907	938	25.3907	1708
25.4242	2357	25.4242	927	25.4242	1672
25.4577	2322	25.4577	957	25.4577	1752
25.4912	2278	25.4912	905	25.4912	1633
25.5247	2519	25.5247	985	25.5247	1663
25.5582	2537	25.5582	911	25.5582	1685
25.5917	2610	25.5917	943	25.5917	1670
25.6252	2782	25.6252	940	25.6252	1681
25.6587	2848	25.6587	985	25.6587	1694
25.6922	2867	25.6922	928	25.6922	1649
25.7256	3066	25.7256	954	25.7256	1735
25.7591	3478	25.7591	936	25.7591	1711
25.7926	4256	25.7926	954	25.7926	1690
25.8261	5264	25.8261	913	25.8261	1717
25.8596	6561	25.8596	968	25.8596	1735
25.8931	8134	25.8931	928	25.8931	1614
25.9266	9719	25.9266	934	25.9266	1781
25.9601	11219	25.9601	960	25.9601	1696
25.9936	12051	25.9936	968	25.9936	1674
26.0271	12706	26.0271	965	26.0271	1686
26.0606	12162	26.0606	943	26.0606	1675
26.0941	11095	26.0941	985	26.0941	1697
26.1275	8915	26.1275	923	26.1275	1757
26.161	6685	26.161	988	26.161	1733
26.1945	4727	26.1945	900	26.1945	1760
26.228	3330	26.228	1005	26.228	1780
26.2615	2673	26.2615	1007	26.2615	1750
26.295	2322	26.295	952	26.295	1715
26.3285	2239	26.3285	899	26.3285	1695
26.362	2458	26.362	953	26.362	1743
26.3955	2586	26.3955	931	26.3955	1728
26.429	2969	26.429	964	26.429	1700
26.4625	3210	26.4625	939	26.4625	1671
26.496	3443	26.496	945	26.496	1781
26.5295	3784	26.5295	966	26.5295	1727
26.563	3614	26.563	996	26.563	1767
26.5964	3519	26.5964	995	26.5964	1730
26.6299	3164	26.6299	970	26.6299	1665
26.6634	2689	26.6634	971	26.6634	1732
26.6969	2231	26.6969	1035	26.6969	1752
26.7304	1835	26.7304	963	26.7304	1738
26.7639	1463	26.7639	1008	26.7639	1721
26.7974	1366	26.7974	936	26.7974	1785
26.8309	1159	26.8309	974	26.8309	1670
26.8644	1133	26.8644	1009	26.8644	1700
26.8979	1075	26.8979	960	26.8979	1784
26.9314	1041	26.9314	1025	26.9314	1664
26.9649	1049	26.9649	925	26.9649	1726
26.9983	1029	26.9983	960	26.9983	1699
27.0318	1099	27.0318	928	27.0318	1708
27.0653	1025	27.0653	978	27.0653	1713
27.0988	1074	27.0988	985	27.0988	1774
27.1323	1047	27.1323	979	27.1323	1642
27.1658	1026	27.1658	1026	27.1658	1725
27.1993	1004	27.1993	954	27.1993	1727
27.2328	1099	27.2328	991	27.2328	1765
27.2663	1089	27.2663	1009	27.2663	1687
27.2998	1083	27.2998	856	27.2998	1694
27.3333	1072	27.3333	1003	27.3333	1814
27.3668	1040	27.3668	1049	27.3668	1787
27.4003	1119	27.4003	998	27.4003	1742
27.4337	1136	27.4337	936	27.4337	1670
27.4672	1153	27.4672	1004	27.4672	1636
27.5007	1019	27.5007	1013	27.5007	1722
27.5342	1139	27.5342	967	27.5342	1677
27.5677	1159	27.5677	942	27.5677	1775
27.6012	1248	27.6012	979	27.6012	1694
27.6347	1261	27.6347	974	27.6347	1751
27.6682	1267	27.6682	1003	27.6682	1692
27.7017	1333	27.7017	1058	27.7017	1722
27.7352	1453	27.7352	1000	27.7352	1724
27.7687	1484	27.7687	978	27.7687	1706
27.8022	1597	27.8022	1018	27.8022	1719
27.8357	1753	27.8357	975	27.8357	1667
27.8692	1742	27.8692	986	27.8692	1668
27.9026	1750	27.9026	1016	27.9026	1685
27.9361	1830	27.9361	1011	27.9361	1682
27.9696	2002	27.9696	986	27.9696	1707
28.0031	1868	28.0031	1056	28.0031	1670
28.0366	2140	28.0366	1016	28.0366	1677
28.0701	2264	28.0701	1010	28.0701	1717
28.1036	2641	28.1036	1067	28.1036	1710
28.1371	2968	28.1371	1040	28.1371	1685
28.1706	3397	28.1706	1032	28.1706	1636
28.2041	3839	28.2041	1096	28.2041	1713
28.2376	4281	28.2376	1016	28.2376	1717
28.2711	4549	28.2711	956	28.2711	1682
28.3045	4638	28.3045	1131	28.3045	1659
28.338	4429	28.338	1041	28.338	1702
28.3715	4218	28.3715	1076	28.3715	1746
28.405	3329	28.405	1082	28.405	1736
28.4385	2730	28.4385	1122	28.4385	1644
28.472	2214	28.472	1124	28.472	1683
28.5055	1817	28.5055	1173	28.5055	1682
28.539	1781	28.539	1189	28.539	1664
28.5725	1802	28.5725	1146	28.5725	1735
28.606	1924	28.606	1268	28.606	1578
28.6395	2178	28.6395	1199	28.6395	1606
28.673	2532	28.673	1247	28.673	1630
28.7065	2950	28.7065	1250	28.7065	1646
28.74	3387	28.74	1305	28.74	1657
28.7734	3774	28.7734	1361	28.7734	1642
28.8069	4226	28.8069	1366	28.8069	1678
28.8404	4603	28.8404	1440	28.8404	1714
28.8739	4737	28.8739	1414	28.8739	1673
28.9074	5068	28.9074	1462	28.9074	1641
28.9409	5172	28.9409	1582	28.9409	1635
28.9744	5297	28.9744	1586	28.9744	1681
29.0079	5314	29.0079	1633	29.0079	1688
29.0414	5278	29.0414	1654	29.0414	1580
29.0749	5108	29.0749	1768	29.0749	1624
29.1084	4824	29.1084	1865	29.1084	1668
29.1419	4328	29.1419	2053	29.1419	1598
29.1754	3816	29.1754	2122	29.1754	1663
29.2088	3098	29.2088	2260	29.2088	1630
29.2423	2529	29.2423	2437	29.2423	1610
29.2758	2073	29.2758	2676	29.2758	1581
29.3093	1866	29.3093	2941	29.3093	1619
29.3428	1799	29.3428	3236	29.3428	1647
29.3763	1753	29.3763	3563	29.3763	1554
29.4098	1927	29.4098	3883	29.4098	1573
29.4433	2270	29.4433	4439	29.4433	1584
29.4768	2657	29.4768	4795	29.4768	1606
29.5103	3240	29.5103	5359	29.5103	1554
29.5438	3790	29.5438	6167	29.5438	1623
29.5773	4300	29.5773	6725	29.5773	1589
29.6107	4711	29.6107	7286	29.6107	1614
29.6442	5069	29.6442	7931	29.6442	1536
29.6777	5149	29.6777	8518	29.6777	1676
29.7112	4585	29.7112	8759	29.7112	1553
29.7447	3849	29.7447	8959	29.7447	1595
29.7782	3136	29.7782	8675	29.7782	1631
29.8117	2413	29.8117	8362	29.8117	1543
29.8452	1892	29.8452	7752	29.8452	1587
29.8787	1508	29.8787	7298	29.8787	1681
29.9122	1296	29.9122	6638	29.9122	1611
29.9457	1302	29.9457	5985	29.9457	1555
29.9792	1252	29.9792	5221	29.9792	1622
30.0127	1221	30.0127	4655	30.0127	1591
30.0462	1224	30.0462	3969	30.0462	1625
30.0796	1321	30.0796	3605	30.0796	1535
30.1131	1408	30.1131	3131	30.1131	1566
30.1466	1397	30.1466	2878	30.1466	1550
30.1801	1295	30.1801	2559	30.1801	1597
30.2136	1306	30.2136	2367	30.2136	1549
30.2471	1280	30.2471	2040	30.2471	1498
30.2806	1168	30.2806	2115	30.2806	1616
30.3141	1129	30.3141	1910	30.3141	1571
30.3476	1032	30.3476	1836	30.3476	1614
30.3811	1073	30.3811	1606	30.3811	1542
30.4146	1002	30.4146	1609	30.4146	1644
30.4481	982	30.4481	1546	30.4481	1505
30.4815	938	30.4815	1439	30.4815	1514
30.515	1024	30.515	1407	30.515	1458
30.5485	1007	30.5485	1329	30.5485	1480
30.582	957	30.582	1277	30.582	1528
30.6155	1052	30.6155	1259	30.6155	1503
30.649	1068	30.649	1295	30.649	1546
30.6825	1031	30.6825	1265	30.6825	1531
30.716	1100	30.716	1232	30.716	1531
30.7495	1250	30.7495	1104	30.7495	1492
30.783	1410	30.783	1223	30.783	1487
30.8165	1430	30.8165	1229	30.8165	1485
30.85	1617	30.85	1219	30.85	1484
30.8835	1843	30.8835	1154	30.8835	1465
30.9169	1975	30.9169	1153	30.9169	1503
30.9504	2061	30.9504	1076	30.9504	1492
30.9839	2185	30.9839	1063	30.9839	1524
31.0174	2228	31.0174	1043	31.0174	1461
31.0509	2151	31.0509	1097	31.0509	1422
31.0844	2224	31.0844	1095	31.0844	1451
31.1179	1955	31.1179	1123	31.1179	1430
31.1514	1827	31.1514	1042	31.1514	1479
31.1849	1730	31.1849	998	31.1849	1441
31.2184	1704	31.2184	1005	31.2184	1593
31.2519	1647	31.2519	1095	31.2519	1539
31.2854	1603	31.2854	1004	31.2854	1494
31.3189	1795	31.3189	1058	31.3189	1480
31.3524	1851	31.3524	1002	31.3524	1479
31.3858	1933	31.3858	943	31.3858	1493
31.4193	2081	31.4193	1040	31.4193	1412
31.4528	2210	31.4528	1020	31.4528	1459
31.4863	2331	31.4863	1050	31.4863	1479
31.5198	2515	31.5198	948	31.5198	1391
31.5533	2497	31.5533	955	31.5533	1542
31.5868	2543	31.5868	1043	31.5868	1491
31.6203	2562	31.6203	1006	31.6203	1473
31.6538	2374	31.6538	914	31.6538	1431
31.6873	2322	31.6873	956	31.6873	1490
31.7208	2353	31.7208	966	31.7208	1487
31.7543	2161	31.7543	921	31.7543	1449
31.7877	2006	31.7877	977	31.7877	1461
31.8212	1775	31.8212	976	31.8212	1396
31.8547	1552	31.8547	974	31.8547	1362
31.8882	1288	31.8882	897	31.8882	1493
31.9217	1166	31.9217	917	31.9217	1480
31.9552	1070	31.9552	954	31.9552	1399
31.9887	964	31.9887	935	31.9887	1387
32.0222	1037	32.0222	961	32.0222	1336
32.0557	1010	32.0557	942	32.0557	1366
32.0892	914	32.0892	931	32.0892	1376
32.1227	999	32.1227	956	32.1227	1392
32.1562	945	32.1562	936	32.1562	1377
32.1897	1028	32.1897	880	32.1897	1462
32.2231	938	32.2231	916	32.2231	1340
32.2566	1058	32.2566	877	32.2566	1362
32.2901	1189	32.2901	934	32.2901	1439
32.3236	1173	32.3236	908	32.3236	1402
32.3571	1228	32.3571	971	32.3571	1412
32.3906	1376	32.3906	920	32.3906	1363
32.4241	1514	32.4241	899	32.4241	1437
32.4576	1640	32.4576	916	32.4576	1329
32.4911	1801	32.4911	903	32.4911	1322
32.5246	1891	32.5246	876	32.5246	1396
32.5581	1939	32.5581	921	32.5581	1345
32.5916	2009	32.5916	866	32.5916	1419
32.6251	2157	32.6251	945	32.6251	1347
32.6585	2230	32.6585	864	32.6585	1408
32.692	2250	32.692	910	32.692	1405
32.7255	2191	32.7255	864	32.7255	1317
32.759	2114	32.759	880	32.759	1332
32.7925	2037	32.7925	880	32.7925	1375
32.826	1919	32.826	838	32.826	1300
32.8595	1806	32.8595	828	32.8595	1340
32.893	1692	32.893	851	32.893	1296
32.9265	1622	32.9265	898	32.9265	1433
32.96	1498	32.96	884	32.96	1334
32.9935	1387	32.9935	892	32.9935	1341
33.027	1316	33.027	853	33.027	1332
33.0605	1182	33.0605	847	33.0605	1349
33.0939	1114	33.0939	887	33.0939	1382
33.1274	1031	33.1274	822	33.1274	1356
33.1609	941	33.1609	902	33.1609	1322
33.1944	895	33.1944	858	33.1944	1351
33.2279	900	33.2279	892	33.2279	1327
33.2614	903	33.2614	877	33.2614	1286
33.2949	852	33.2949	903	33.2949	1329
33.3284	877	33.3284	860	33.3284	1325
33.3619	869	33.3619	849	33.3619	1359
33.3954	868	33.3954	833	33.3954	1261
33.4289	857	33.4289	884	33.4289	1351
33.4624	935	33.4624	905	33.4624	1315
33.4959	944	33.4959	862	33.4959	1361
33.5294	1059	33.5294	892	33.5294	1347
33.5628	1188	33.5628	882	33.5628	1355
33.5963	1293	33.5963	849	33.5963	1237
33.6298	1510	33.6298	924	33.6298	1255
33.6633	1634	33.6633	875	33.6633	1348
33.6968	1822	33.6968	839	33.6968	1308
33.7303	1995	33.7303	870	33.7303	1289
33.7638	2031	33.7638	834	33.7638	1317
33.7973	2026	33.7973	905	33.7973	1240
33.8308	2108	33.8308	857	33.8308	1386
33.8643	1910	33.8643	815	33.8643	1345
33.8978	1851	33.8978	844	33.8978	1350
33.9313	1478	33.9313	832	33.9313	1248
33.9648	1322	33.9648	803	33.9648	1355
33.9982	1203	33.9982	813	33.9982	1323
34.0317	1177	34.0317	853	34.0317	1308
34.0652	1131	34.0652	825	34.0652	1256
34.0987	1149	34.0987	905	34.0987	1275
34.1322	1215	34.1322	839	34.1322	1203
34.1657	1290	34.1657	830	34.1657	1290
34.1992	1370	34.1992	851	34.1992	1282
34.2327	1310	34.2327	878	34.2327	1262
34.2662	1301	34.2662	839	34.2662	1246
34.2997	1334	34.2997	853	34.2997	1268
34.3332	1202	34.3332	810	34.3332	1251
34.3667	1170	34.3667	823	34.3667	1312
34.4001	1113	34.4001	868	34.4001	1251
34.4336	1085	34.4336	844	34.4336	1359
34.4671	995	34.4671	813	34.4671	1250
34.5006	945	34.5006	867	34.5006	1251
34.5341	932	34.5341	857	34.5341	1263
34.5676	1031	34.5676	878	34.5676	1202
34.6011	931	34.6011	862	34.6011	1269
34.6346	1022	34.6346	877	34.6346	1197
34.6681	1028	34.6681	857	34.6681	1201
34.7016	1107	34.7016	862	34.7016	1228
34.7351	1153	34.7351	845	34.7351	1296
34.7686	1198	34.7686	912	34.7686	1230
34.8021	1286	34.8021	811	34.8021	1261
34.8355	1337	34.8355	851	34.8355	1207
34.869	1239	34.869	846	34.869	1207
34.9025	1179	34.9025	839	34.9025	1246
34.936	1108	34.936	875	34.936	1296
34.9695	1150	34.9695	817	34.9695	1226
35.003	1063	35.003	814	35.003	1239
35.0365	977	35.0365	838	35.0365	1239
35.07	944	35.07	795	35.07	1301
35.1035	917	35.1035	809	35.1035	1214
35.137	892	35.137	890	35.137	1155
35.1705	953	35.1705	810	35.1705	1240
35.204	960	35.204	784	35.204	1258
35.2375	931	35.2375	787	35.2375	1274
35.2709	1015	35.2709	835	35.2709	1218
35.3044	1045	35.3044	811	35.3044	1232
35.3379	1143	35.3379	768	35.3379	1200
35.3714	1228	35.3714	791	35.3714	1205
35.4049	1424	35.4049	803	35.4049	1208
35.4384	1625	35.4384	820	35.4384	1267
35.4719	1856	35.4719	776	35.4719	1181
35.5054	2150	35.5054	792	35.5054	1215
35.5389	2398	35.5389	805	35.5389	1228
35.5724	2584	35.5724	856	35.5724	1223
35.6059	2766	35.6059	834	35.6059	1180
35.6394	2837	35.6394	794	35.6394	1235
35.6729	2748	35.6729	816	35.6729	1224
35.7064	2702	35.7064	798	35.7064	1209
35.7398	2458	35.7398	784	35.7398	1208
35.7733	2319	35.7733	823	35.7733	1236
35.8068	2299	35.8068	826	35.8068	1171
35.8403	2107	35.8403	844	35.8403	1234
35.8738	1974	35.8738	834	35.8738	1191
35.9073	1772	35.9073	828	35.9073	1214
35.9408	1619	35.9408	839	35.9408	1188
35.9743	1506	35.9743	779	35.9743	1172
36.0078	1299	36.0078	832	36.0078	1137
36.0413	1159	36.0413	804	36.0413	1154
36.0748	1119	36.0748	795	36.0748	1192
36.1083	1067	36.1083	821	36.1083	1213
36.1418	1017	36.1418	766	36.1418	1188
36.1752	992	36.1752	821	36.1752	1219
36.2087	1039	36.2087	814	36.2087	1207
36.2422	1095	36.2422	769	36.2422	1216
36.2757	1299	36.2757	825	36.2757	1182
36.3092	1385	36.3092	844	36.3092	1182
36.3427	1570	36.3427	781	36.3427	1178
36.3762	1749	36.3762	819	36.3762	1179
36.4097	2090	36.4097	756	36.4097	1182
36.4432	2247	36.4432	787	36.4432	1213
36.4767	2260	36.4767	851	36.4767	1225
36.5102	2373	36.5102	778	36.5102	1202
36.5437	2248	36.5437	789	36.5437	1158
36.5772	1989	36.5772	826	36.5772	1181
36.6106	1847	36.6106	761	36.6106	1129
36.6441	1599	36.6441	738	36.6441	1114
36.6776	1508	36.6776	774	36.6776	1181
36.7111	1473	36.7111	826	36.7111	1222
36.7446	1638	36.7446	758	36.7446	1108
36.7781	1714	36.7781	805	36.7781	1162
36.8116	2001	36.8116	799	36.8116	1086
36.8451	2253	36.8451	779	36.8451	1137
36.8786	2676	36.8786	772	36.8786	1187
36.9121	2920	36.9121	776	36.9121	1175
36.9456	3280	36.9456	828	36.9456	1188
36.9791	3613	36.9791	810	36.9791	1176
37.0125	3809	37.0125	790	37.0125	1081
37.046	3763	37.046	757	37.046	1148
37.0795	4023	37.0795	831	37.0795	1224
37.113	3952	37.113	821	37.113	1189
37.1465	3777	37.1465	803	37.1465	1172
37.18	3807	37.18	741	37.18	1158
37.2135	3773	37.2135	854	37.2135	1147
37.247	3435	37.247	780	37.247	1139
37.2805	3073	37.2805	813	37.2805	1116
37.314	2869	37.314	815	37.314	1092
37.3475	2424	37.3475	789	37.3475	1197
37.381	2201	37.381	795	37.381	1145
37.4145	2028	37.4145	791	37.4145	1183
37.4479	1803	37.4479	768	37.4479	1107
37.4814	1553	37.4814	774	37.4814	1124
37.5149	1439	37.5149	772	37.5149	1078
37.5484	1251	37.5484	790	37.5484	1119
37.5819	1119	37.5819	799	37.5819	1145
37.6154	968	37.6154	813	37.6154	1119
37.6489	902	37.6489	827	37.6489	1125
37.6824	1007	37.6824	784	37.6824	1132
37.7159	912	37.7159	825	37.7159	1065
37.7494	914	37.7494	771	37.7494	1155
37.7829	887	37.7829	776	37.7829	1119
37.8164	939	37.8164	789	37.8164	1101
37.8499	946	37.8499	757	37.8499	1151
37.8834	918	37.8834	754	37.8834	1178
37.9168	1005	37.9168	770	37.9168	1124
37.9503	1126	37.9503	817	37.9503	1178
37.9838	1188	37.9838	693	37.9838	1090
38.0173	1328	38.0173	780	38.0173	1139
38.0508	1479	38.0508	790	38.0508	1173
38.0843	1589	38.0843	771	38.0843	1147
38.1178	1619	38.1178	767	38.1178	1064
38.1513	1721	38.1513	783	38.1513	1114
38.1848	1643	38.1848	766	38.1848	1119
38.2183	1789	38.2183	779	38.2183	1144
38.2518	1526	38.2518	717	38.2518	1127
38.2853	1407	38.2853	787	38.2853	1127
38.3188	1299	38.3188	783	38.3188	1133
38.3522	1197	38.3522	825	38.3522	1149
38.3857	1024	38.3857	815	38.3857	1086
38.4192	1007	38.4192	722	38.4192	1129
38.4527	989	38.4527	810	38.4527	1161
38.4862	1031	38.4862	798	38.4862	1140
38.5197	1053	38.5197	799	38.5197	1099
38.5532	1123	38.5532	806	38.5532	1139
38.5867	1226	38.5867	734	38.5867	1136
38.6202	1257	38.6202	784	38.6202	1099
38.6537	1512	38.6537	819	38.6537	1125
38.6872	1688	38.6872	841	38.6872	1083
38.7207	2024	38.7207	783	38.7207	1110
38.7542	2148	38.7542	723	38.7542	1039
38.7876	2475	38.7876	705	38.7876	1161
38.8211	2663	38.8211	843	38.8211	1088
38.8546	2680	38.8546	831	38.8546	1136
38.8881	2855	38.8881	819	38.8881	1094
38.9216	2755	38.9216	804	38.9216	1106
38.9551	2584	38.9551	788	38.9551	1129
38.9886	2200	38.9886	777	38.9886	1095
39.0221	1924	39.0221	758	39.0221	1122
39.0556	1704	39.0556	795	39.0556	1164
39.0891	1458	39.0891	878	39.0891	1145
39.1226	1385	39.1226	789	39.1226	1115
39.1561	1269	39.1561	773	39.1561	1177
39.1895	1277	39.1895	791	39.1895	1137
39.223	1273	39.223	796	39.223	1156
39.2565	1417	39.2565	760	39.2565	1156
39.29	1409	39.29	767	39.29	1086
39.3235	1591	39.3235	777	39.3235	1136
39.357	1573	39.357	830	39.357	1105
39.3905	1602	39.3905	848	39.3905	1056
39.424	1462	39.424	790	39.424	1071
39.4575	1428	39.4575	768	39.4575	1063
39.491	1300	39.491	769	39.491	1079
39.5245	1210	39.5245	777	39.5245	1128
39.558	1064	39.558	814	39.558	1121
39.5915	1006	39.5915	835	39.5915	1086
39.6249	976	39.6249	746	39.6249	1128
39.6584	944	39.6584	838	39.6584	1084
39.6919	997	39.6919	731	39.6919	1028
39.7254	1029	39.7254	808	39.7254	1070
39.7589	1038	39.7589	832	39.7589	1091
39.7924	1003	39.7924	781	39.7924	1095
39.8259	1006	39.8259	835	39.8259	1142
39.8594	1074	39.8594	772	39.8594	1088
39.8929	1050	39.8929	847	39.8929	1095
39.9264	1096	39.9264	837	39.9264	1099
39.9599	1150	39.9599	849	39.9599	1106
39.9934	1102	39.9934	779	39.9934	1076
40.0269	1103	40.0269	889	40.0269	1104
40.0603	1131	40.0603	841	40.0603	1042
40.0938	1084	40.0938	810	40.0938	1049
40.1273	1073	40.1273	879	40.1273	1100
40.1608	1003	40.1608	869	40.1608	1157
40.1943	999	40.1943	916	40.1943	1131
40.2278	1062	40.2278	855	40.2278	1150
40.2613	1068	40.2613	834	40.2613	1054
40.2948	1072	40.2948	847	40.2948	1022
40.3283	1170	40.3283	815	40.3283	1082
40.3618	1234	40.3618	858	40.3618	1058
40.3953	1344	40.3953	846	40.3953	1074
40.4288	1520	40.4288	919	40.4288	1061
40.4623	1622	40.4623	940	40.4623	1078
40.4958	1709	40.4958	873	40.4958	1134
40.5292	1803	40.5292	939	40.5292	1088
40.5627	1763	40.5627	899	40.5627	1095
40.5962	1838	40.5962	910	40.5962	1178
40.6297	1865	40.6297	921	40.6297	1146
40.6632	1846	40.6632	948	40.6632	1099
40.6967	1891	40.6967	967	40.6967	1131
40.7302	1836	40.7302	983	40.7302	1136
40.7637	2034	40.7637	989	40.7637	1105
40.7972	1999	40.7972	1039	40.7972	1061
40.8307	2027	40.8307	1035	40.8307	1126
40.8642	1875	40.8642	1062	40.8642	1117
40.8977	1877	40.8977	1063	40.8977	1041
40.9312	1761	40.9312	1085	40.9312	1059
40.9646	1653	40.9646	1160	40.9646	1053
40.9981	1562	40.9981	1209	40.9981	1107
41.0316	1544	41.0316	1258	41.0316	1110
41.0651	1520	41.0651	1288	41.0651	1076
41.0986	1371	41.0986	1354	41.0986	1126
41.1321	1375	41.1321	1365	41.1321	1079
41.1656	1374	41.1656	1341	41.1656	1060
41.1991	1474	41.1991	1472	41.1991	1019
41.2326	1541	41.2326	1567	41.2326	1099
41.2661	1641	41.2661	1554	41.2661	1125
41.2996	1751	41.2996	1616	41.2996	1132
41.3331	1875	41.3331	1549	41.3331	1076
41.3665	1940	41.3665	1554	41.3665	1148
41.4	2038	41.4	1597	41.4	1061
41.4335	2005	41.4335	1588	41.4335	1048
41.467	2062	41.467	1591	41.467	1067
41.5005	1986	41.5005	1582	41.5005	1147
41.534	1853	41.534	1484	41.534	1072
41.5675	1694	41.5675	1467	41.5675	1121
41.601	1708	41.601	1438	41.601	1131
41.6345	1636	41.6345	1385	41.6345	1078
41.668	1559	41.668	1349	41.668	1125
41.7015	1698	41.7015	1319	41.7015	1031
41.735	1762	41.735	1216	41.735	1035
41.7685	1727	41.7685	1263	41.7685	1084
41.8019	1988	41.8019	1179	41.8019	1084
41.8354	2108	41.8354	1194	41.8354	1094
41.8689	2043	41.8689	1106	41.8689	1147
41.9024	2310	41.9024	1128	41.9024	1084
41.9359	2384	41.9359	1099	41.9359	1043
41.9694	2378	41.9694	1088	41.9694	1048
42.0029	2537	42.0029	1038	42.0029	1092
42.0364	2633	42.0364	1061	42.0364	1102
42.0699	2640	42.0699	1049	42.0699	1140
42.1034	2797	42.1034	1016	42.1034	1088
42.1369	2728	42.1369	1025	42.1369	1089
42.1704	2739	42.1704	932	42.1704	1105
42.2039	2560	42.2039	978	42.2039	1071
42.2373	2594	42.2373	938	42.2373	1057
42.2708	2440	42.2708	956	42.2708	1059
42.3043	2328	42.3043	948	42.3043	1064
42.3378	2236	42.3378	981	42.3378	1002
42.3713	2160	42.3713	959	42.3713	1100
42.4048	2168	42.4048	931	42.4048	1116
42.4383	2076	42.4383	952	42.4383	1114
42.4718	2090	42.4718	946	42.4718	1081
42.5053	1902	42.5053	919	42.5053	1108
42.5388	1762	42.5388	965	42.5388	1105
42.5723	1684	42.5723	956	42.5723	1047
42.6058	1495	42.6058	940	42.6058	1074
42.6393	1353	42.6393	898	42.6393	1053
42.6728	1363	42.6728	955	42.6728	1089
42.7062	1355	42.7062	977	42.7062	1116
42.7397	1291	42.7397	1020	42.7397	1090
42.7732	1452	42.7732	1006	42.7732	1071
42.8067	1543	42.8067	984	42.8067	1091
42.8402	1586	42.8402	1079	42.8402	1134
42.8737	1608	42.8737	1019	42.8737	1096
42.9072	1785	42.9072	1032	42.9072	1058
42.9407	1864	42.9407	1049	42.9407	1080
42.9742	1846	42.9742	1091	42.9742	1050
43.0077	1653	43.0077	1154	43.0077	1117
43.0412	1522	43.0412	1182	43.0412	1105
43.0747	1431	43.0747	1183	43.0747	1051
43.1082	1283	43.1082	1228	43.1082	1075
43.1416	1159	43.1416	1278	43.1416	1103
43.1751	1145	43.1751	1361	43.1751	1079
43.2086	1103	43.2086	1430	43.2086	1176
43.2421	1124	43.2421	1488	43.2421	1132
43.2756	1114	43.2756	1531	43.2756	1085
43.3091	1180	43.3091	1625	43.3091	1121
43.3426	1213	43.3426	1745	43.3426	1143
43.3761	1258	43.3761	1851	43.3761	1111
43.4096	1221	43.4096	2033	43.4096	1123
43.4431	1162	43.4431	2161	43.4431	1078
43.4766	1181	43.4766	2343	43.4766	1050
43.5101	1204	43.5101	2415	43.5101	1090
43.5436	1190	43.5436	2513	43.5436	1067
43.577	1225	43.577	2770	43.577	1144
43.6105	1122	43.6105	2870	43.6105	1068
43.644	1147	43.644	3010	43.644	1039
43.6775	1129	43.6775	2967	43.6775	1038
43.711	1092	43.711	2960	43.711	1067
43.7445	1085	43.7445	3046	43.7445	1094
43.778	1094	43.778	2964	43.778	1134
43.8115	1020	43.8115	2777	43.8115	1059
43.845	950	43.845	2766	43.845	1068
43.8785	1014	43.8785	2762	43.8785	1080
43.912	1072	43.912	2394	43.912	1091
43.9455	983	43.9455	2304	43.9455	1041
43.9789	1070	43.9789	2091	43.9789	1063
44.0124	1053	44.0124	1945	44.0124	1149
44.0459	1052	44.0459	1846	44.0459	1124
44.0794	971	44.0794	1762	44.0794	1092
44.1129	1032	44.1129	1717	44.1129	1085
44.1464	974	44.1464	1608	44.1464	1094
44.1799	1068	44.1799	1490	44.1799	1103
44.2134	1067	44.2134	1479	44.2134	1054
44.2469	996	44.2469	1434	44.2469	1037
44.2804	1128	44.2804	1425	44.2804	1067
44.3139	1253	44.3139	1415	44.3139	1123
44.3474	1287	44.3474	1333	44.3474	1081
44.3809	1366	44.3809	1384	44.3809	1091
44.4143	1479	44.4143	1366	44.4143	1074
44.4478	1499	44.4478	1291	44.4478	1095
44.4813	1559	44.4813	1376	44.4813	1112
44.5148	1681	44.5148	1362	44.5148	1136
44.5483	1732	44.5483	1392	44.5483	1104
44.5818	1683	44.5818	1391	44.5818	1086
44.6153	1707	44.6153	1333	44.6153	1124
44.6488	1706	44.6488	1393	44.6488	1096
44.6823	1535	44.6823	1441	44.6823	1097
44.7158	1442	44.7158	1377	44.7158	1094
44.7493	1398	44.7493	1332	44.7493	1045
44.7828	1336	44.7828	1495	44.7828	1038
44.8163	1243	44.8163	1434	44.8163	1090
44.8498	1219	44.8498	1483	44.8498	1111
44.8832	1287	44.8832	1448	44.8832	1060
44.9167	1263	44.9167	1457	44.9167	1103
44.9502	1144	44.9502	1453	44.9502	1133
44.9837	1114	44.9837	1526	44.9837	1105
45.0172	1112	45.0172	1569	45.0172	1091
45.0507	1165	45.0507	1605	45.0507	1149
45.0842	1156	45.0842	1570	45.0842	1036
45.1177	1106	45.1177	1687	45.1177	1090
45.1512	1235	45.1512	1757	45.1512	1115
45.1847	1306	45.1847	1752	45.1847	1111
45.2182	1364	45.2182	1922	45.2182	1161
45.2517	1489	45.2517	1803	45.2517	1072
45.2852	1495	45.2852	1908	45.2852	1075
45.3186	1683	45.3186	1902	45.3186	1100
45.3521	1786	45.3521	2013	45.3521	1105
45.3856	1838	45.3856	2044	45.3856	1088
45.4191	1875	45.4191	2029	45.4191	1157
45.4526	1733	45.4526	1946	45.4526	1079
45.4861	1696	45.4861	1959	45.4861	1048
45.5196	1553	45.5196	1908	45.5196	1127
45.5531	1440	45.5531	1790	45.5531	1124
45.5866	1326	45.5866	1789	45.5866	1078
45.6201	1204	45.6201	1871	45.6201	1149
45.6536	1162	45.6536	1673	45.6536	1060
45.6871	1119	45.6871	1616	45.6871	1067
45.7206	1063	45.7206	1563	45.7206	1150
45.754	1035	45.754	1562	45.754	1083
45.7875	960	45.7875	1410	45.7875	1083
45.821	979	45.821	1375	45.821	1133
45.8545	989	45.8545	1327	45.8545	1094
45.888	1099	45.888	1285	45.888	1081
45.9215	1049	45.9215	1276	45.9215	1129
45.955	1103	45.955	1117	45.955	1110
45.9885	1103	45.9885	1127	45.9885	1099
46.022	1051	46.022	1150	46.022	1063
46.0555	1127	46.0555	1110	46.0555	1114
46.089	1160	46.089	1091	46.089	1086
46.1225	1118	46.1225	1074	46.1225	1116
46.1559	1225	46.1559	1032	46.1559	1042
46.1894	1253	46.1894	1046	46.1894	1110
46.2229	1245	46.2229	1010	46.2229	1161
46.2564	1364	46.2564	941	46.2564	1140
46.2899	1446	46.2899	903	46.2899	1106
46.3234	1426	46.3234	960	46.3234	1086
46.3569	1380	46.3569	971	46.3569	1085
46.3904	1469	46.3904	963	46.3904	1070
46.4239	1510	46.4239	905	46.4239	1100
46.4574	1355	46.4574	902	46.4574	1100
46.4909	1247	46.4909	922	46.4909	1199
46.5244	1155	46.5244	905	46.5244	1110
46.5579	1192	46.5579	901	46.5579	1147
46.5913	1159	46.5913	880	46.5913	1075
46.6248	1148	46.6248	877	46.6248	1088
46.6583	1241	46.6583	906	46.6583	1078
46.6918	1308	46.6918	860	46.6918	1161
46.7253	1407	46.7253	916	46.7253	1062
46.7588	1370	46.7588	903	46.7588	1099
46.7923	1452	46.7923	846	46.7923	1207
46.8258	1593	46.8258	856	46.8258	1144
46.8593	1638	46.8593	885	46.8593	1104
46.8928	1674	46.8928	833	46.8928	1115
46.9263	1709	46.9263	860	46.9263	1105
46.9598	1728	46.9598	881	46.9598	1090
46.9933	1793	46.9933	890	46.9933	1117
47.0267	1823	47.0267	805	47.0267	1115
47.0602	1770	47.0602	849	47.0602	1117
47.0937	1860	47.0937	889	47.0937	1155
47.1272	1815	47.1272	886	47.1272	1052
47.1607	1645	47.1607	858	47.1607	1076
47.1942	1659	47.1942	857	47.1942	1112
47.2277	1526	47.2277	831	47.2277	1065
47.2612	1358	47.2612	838	47.2612	1105
47.2947	1237	47.2947	853	47.2947	1118
47.3282	1143	47.3282	903	47.3282	1074
47.3617	1113	47.3617	799	47.3617	1085
47.3952	1050	47.3952	841	47.3952	1204
47.4287	920	47.4287	882	47.4287	1142
47.4622	956	47.4622	885	47.4622	1157
47.4956	914	47.4956	838	47.4956	1148
47.5291	869	47.5291	820	47.5291	1068
47.5626	908	47.5626	869	47.5626	1083
47.5961	911	47.5961	858	47.5961	1117
47.6296	906	47.6296	918	47.6296	1123
47.6631	994	47.6631	903	47.6631	1153
47.6966	1038	47.6966	896	47.6966	1128
47.7301	1094	47.7301	914	47.7301	1111
47.7636	1257	47.7636	879	47.7636	1153
47.7971	1332	47.7971	946	47.7971	1145
47.8306	1463	47.8306	854	47.8306	1177
47.8641	1579	47.8641	945	47.8641	1182
47.8976	1640	47.8976	925	47.8976	1084
47.931	1835	47.931	957	47.931	1132
47.9645	1787	47.9645	923	47.9645	1079
47.998	1802	47.998	911	47.998	1124
48.0315	1790	48.0315	953	48.0315	1104
48.065	1762	48.065	922	48.065	1155
48.0985	1757	48.0985	934	48.0985	1117
48.132	1556	48.132	910	48.132	1165
48.1655	1510	48.1655	880	48.1655	1129
48.199	1424	48.199	903	48.199	1126
48.2325	1310	48.2325	889	48.2325	1145
48.266	1185	48.266	920	48.266	1122
48.2995	1198	48.2995	996	48.2995	1143
48.3329	1039	48.3329	961	48.3329	1083
48.3664	1008	48.3664	895	48.3664	1203
48.3999	961	48.3999	875	48.3999	1143
48.4334	873	48.4334	871	48.4334	1088
48.4669	837	48.4669	913	48.4669	1167
48.5004	876	48.5004	899	48.5004	1171
48.5339	815	48.5339	876	48.5339	1150
48.5674	720	48.5674	897	48.5674	1166
48.6009	781	48.6009	854	48.6009	1135
48.6344	796	48.6344	831	48.6344	1089
48.6679	794	48.6679	794	48.6679	1144
48.7014	755	48.7014	842	48.7014	1147
48.7349	792	48.7349	866	48.7349	1121
48.7683	852	48.7683	835	48.7683	1139
48.8018	914	48.8018	821	48.8018	1148
48.8353	832	48.8353	803	48.8353	1124
48.8688	864	48.8688	805	48.8688	1118
48.9023	887	48.9023	815	48.9023	1125
48.9358	889	48.9358	851	48.9358	1144
48.9693	996	48.9693	793	48.9693	1136
49.0028	938	49.0028	800	49.0028	1160
49.0363	999	49.0363	828	49.0363	1060
49.0698	1035	49.0698	780	49.0698	1123
49.1033	1108	49.1033	867	49.1033	1117
49.1368	1063	49.1368	798	49.1368	1113
49.1703	1085	49.1703	817	49.1703	1139
49.2037	1081	49.2037	791	49.2037	1178
49.2372	1054	49.2372	819	49.2372	1122
49.2707	1068	49.2707	820	49.2707	1147
49.3042	1064	49.3042	782	49.3042	1180
49.3377	1069	49.3377	765	49.3377	1107
49.3712	997	49.3712	864	49.3712	1157
49.4047	1007	49.4047	792	49.4047	1088
49.4382	956	49.4382	889	49.4382	1121
49.4717	882	49.4717	856	49.4717	1144
49.5052	892	49.5052	878	49.5052	1099
49.5387	952	49.5387	813	49.5387	1128
49.5722	981	49.5722	845	49.5722	1178
49.6057	929	49.6057	852	49.6057	1131
49.6392	938	49.6392	800	49.6392	1100
49.6726	978	49.6726	779	49.6726	1160
49.7061	989	49.7061	868	49.7061	1178
49.7396	1110	49.7396	825	49.7396	1172
49.7731	960	49.7731	857	49.7731	1096
49.8066	967	49.8066	799	49.8066	1178
49.8401	1039	49.8401	837	49.8401	1132
49.8736	916	49.8736	882	49.8736	1116
49.9071	959	49.9071	867	49.9071	1133
49.9406	961	49.9406	833	49.9406	1137
49.9741	865	49.9741	802	49.9741	1156
50.0076	898	50.0076	895	50.0076	1117
50.0411	791	50.0411	878	50.0411	1104
50.0746	902	50.0746	793	50.0746	1095
50.108	900	50.108	822	50.108	1197
50.1415	867	50.1415	851	50.1415	1197
50.175	860	50.175	884	50.175	1137
50.2085	875	50.2085	826	50.2085	1090
50.242	921	50.242	870	50.242	1137
50.2755	936	50.2755	867	50.2755	1102
50.309	1016	50.309	871	50.309	1203
50.3425	981	50.3425	905	50.3425	1118
50.376	993	50.376	875	50.376	1092
50.4095	986	50.4095	889	50.4095	1203
50.443	982	50.443	891	50.443	1115
50.4765	994	50.4765	862	50.4765	1160
50.51	1008	50.51	903	50.51	1127
50.5434	979	50.5434	854	50.5434	1047
50.5769	982	50.5769	907	50.5769	1142
50.6104	948	50.6104	881	50.6104	1096
50.6439	895	50.6439	892	50.6439	1122
50.6774	905	50.6774	953	50.6774	1112
50.7109	956	50.7109	930	50.7109	1177
50.7444	867	50.7444	911	50.7444	1133
50.7779	978	50.7779	938	50.7779	1154
50.8114	988	50.8114	967	50.8114	1187
50.8449	949	50.8449	928	50.8449	1095
50.8784	965	50.8784	975	50.8784	1056
50.9119	1000	50.9119	981	50.9119	1153
50.9453	964	50.9453	987	50.9453	1107
50.9788	984	50.9788	1039	50.9788	1088
51.0123	910	51.0123	1000	51.0123	1116
51.0458	906	51.0458	1030	51.0458	1213
51.0793	901	51.0793	1072	51.0793	1147
51.1128	851	51.1128	1051	51.1128	1111
51.1463	868	51.1463	1071	51.1463	1106
51.1798	848	51.1798	1169	51.1798	1145
51.2133	859	51.2133	1089	51.2133	1075
51.2468	859	51.2468	1126	51.2468	1085
51.2803	859	51.2803	1186	51.2803	1133
51.3138	891	51.3138	1172	51.3138	1111
51.3473	868	51.3473	1296	51.3473	1065
51.3807	859	51.3807	1339	51.3807	1142
51.4142	839	51.4142	1344	51.4142	1161
51.4477	856	51.4477	1487	51.4477	1078
51.4812	895	51.4812	1436	51.4812	1190
51.5147	836	51.5147	1513	51.5147	1198
51.5482	802	51.5482	1587	51.5482	1121
51.5817	810	51.5817	1702	51.5817	1106
51.6152	845	51.6152	1633	51.6152	1129
51.6487	887	51.6487	1752	51.6487	1112
51.6822	892	51.6822	1750	51.6822	1092
51.7157	914	51.7157	1882	51.7157	1148
51.7492	946	51.7492	1846	51.7492	1145
51.7827	909	51.7827	1838	51.7827	1171
51.8162	930	51.8162	1716	51.8162	1090
51.8496	996	51.8496	1763	51.8496	1175
51.8831	884	51.8831	1772	51.8831	1090
51.9166	978	51.9166	1698	51.9166	1139
51.9501	986	51.9501	1644	51.9501	1159
51.9836	970	51.9836	1705	51.9836	1115
52.0171	938	52.0171	1494	52.0171	1018
52.0506	954	52.0506	1414	52.0506	1134
52.0841	860	52.0841	1437	52.0841	1137
52.1176	882	52.1176	1293	52.1176	1160
52.1511	899	52.1511	1273	52.1511	1118
52.1846	911	52.1846	1289	52.1846	1180
52.2181	971	52.2181	1244	52.2181	1068
52.2516	897	52.2516	1258	52.2516	1053
52.285	893	52.285	1173	52.285	1132
52.3185	869	52.3185	1060	52.3185	1108
52.352	799	52.352	1101	52.352	1128
52.3855	848	52.3855	988	52.3855	1111
52.419	804	52.419	989	52.419	1126
52.4525	750	52.4525	1028	52.4525	1088
52.486	799	52.486	1043	52.486	1116
52.5195	788	52.5195	987	52.5195	1086
52.553	815	52.553	910	52.553	1094
52.5865	811	52.5865	971	52.5865	1028
52.62	863	52.62	1010	52.62	1081
52.6535	857	52.6535	962	52.6535	1122
52.687	902	52.687	951	52.687	1100
52.7204	828	52.7204	918	52.7204	1059
52.7539	820	52.7539	833	52.7539	1097
52.7874	882	52.7874	868	52.7874	1057
52.8209	761	52.8209	890	52.8209	1075
52.8544	789	52.8544	881	52.8544	1107
52.8879	852	52.8879	938	52.8879	1082
52.9214	773	52.9214	882	52.9214	1090
52.9549	696	52.9549	856	52.9549	1069
52.9884	708	52.9884	922	52.9884	1107
53.0219	815	53.0219	911	53.0219	1158
53.0554	800	53.0554	910	53.0554	1031
53.0889	790	53.0889	828	53.0889	1102
53.1223	832	53.1223	859	53.1223	1062
53.1559	892	53.1559	812	53.1559	1069
53.1893	819	53.1893	848	53.1893	1071
53.2228	815	53.2228	798	53.2228	1058
53.2563	871	53.2563	865	53.2563	1089
53.2898	866	53.2898	804	53.2898	1030
53.3233	893	53.3233	853	53.3233	1019
53.3568	935	53.3568	853	53.3568	1134
53.3903	964	53.3903	822	53.3903	1048
53.4238	985	53.4238	812	53.4238	1048
53.4573	874	53.4573	845	53.4573	1072
53.4908	889	53.4908	946	53.4908	1131
53.5243	868	53.5243	852	53.5243	1010
53.5577	891	53.5577	896	53.5577	1033
53.5913	834	53.5913	851	53.5913	1030
53.6247	760	53.6247	852	53.6247	1081
53.6582	828	53.6582	812	53.6582	1117
53.6917	777	53.6917	856	53.6917	1062
53.7252	806	53.7252	812	53.7252	1097
53.7587	804	53.7587	816	53.7587	1045
53.7922	879	53.7922	866	53.7922	1126
53.8257	911	53.8257	854	53.8257	1088
53.8592	929	53.8592	782	53.8592	1095
53.8927	971	53.8927	852	53.8927	1086
53.9262	1086	53.9262	799	53.9262	1050
53.9597	1129	53.9597	780	53.9597	1057
53.9931	1188	53.9931	776	53.9931	1086
54.0266	1198	54.0266	822	54.0266	1052
54.0601	1253	54.0601	832	54.0601	1056
54.0936	1253	54.0936	813	54.0936	1126
54.1271	1255	54.1271	886	54.1271	1070
54.1606	1255	54.1606	851	54.1606	1069
54.1941	1361	54.1941	799	54.1941	1067
54.2276	1287	54.2276	862	54.2276	1033
54.2611	1293	54.2611	844	54.2611	1081
54.2946	1261	54.2946	822	54.2946	972
54.3281	1269	54.3281	875	54.3281	1013
54.3616	1250	54.3616	822	54.3616	1037
54.3951	1214	54.3951	794	54.3951	1011
54.4286	1252	54.4286	821	54.4286	1079
54.462	1188	54.462	812	54.462	1062
54.4955	1222	54.4955	878	54.4955	1060
54.529	1236	54.529	823	54.529	1041
54.5625	1229	54.5625	800	54.5625	1059
54.596	1284	54.596	875	54.596	1068
54.6295	1278	54.6295	900	54.6295	1082
54.663	1343	54.663	816	54.663	1047
54.6965	1362	54.6965	867	54.6965	1048
54.73	1467	54.73	799	54.73	1036
54.7635	1398	54.7635	868	54.7635	971
54.797	1334	54.797	847	54.797	1003
54.8305	1317	54.8305	863	54.8305	1060
54.864	1302	54.864	871	54.864	1067
54.8974	1241	54.8974	927	54.8974	1002
54.9309	1222	54.9309	882	54.9309	982
54.9644	1095	54.9644	860	54.9644	1081
54.9979	1118	54.9979	901	54.9979	1038
55.0314	1029	55.0314	879	55.0314	1088
55.0649	1104	55.0649	925	55.0649	1003
55.0984	1074	55.0984	899	55.0984	1002
55.1319	1071	55.1319	922	55.1319	1021
55.1654	1004	55.1654	910	55.1654	1079
55.1989	1041	55.1989	1000	55.1989	973
55.2324	1049	55.2324	993	55.2324	1025
55.2659	1048	55.2659	996	55.2659	1078
55.2993	934	55.2993	1004	55.2993	1008
55.3329	936	55.3329	1101	55.3329	1019
55.3663	892	55.3663	1073	55.3663	945
55.3998	845	55.3998	1095	55.3998	1036
55.4333	791	55.4333	1177	55.4333	1019
55.4668	752	55.4668	1220	55.4668	1014
55.5003	722	55.5003	1298	55.5003	999
55.5338	738	55.5338	1320	55.5338	1009
55.5673	728	55.5673	1404	55.5673	1049
55.6008	724	55.6008	1422	55.6008	1024
55.6343	704	55.6343	1533	55.6343	1007
55.6678	669	55.6678	1522	55.6678	955
55.7013	661	55.7013	1550	55.7013	1017
55.7347	697	55.7347	1571	55.7347	1018
55.7683	644	55.7683	1577	55.7683	933
55.8017	659	55.8017	1550	55.8017	1029
55.8352	648	55.8352	1517	55.8352	1018
55.8687	686	55.8687	1504	55.8687	1076
55.9022	688	55.9022	1503	55.9022	979
55.9357	661	55.9357	1516	55.9357	1021
55.9692	676	55.9692	1501	55.9692	993
56.0027	704	56.0027	1522	56.0027	988
56.0362	640	56.0362	1522	56.0362	977
56.0697	665	56.0697	1548	56.0697	1014
56.1032	672	56.1032	1499	56.1032	1047
56.1367	650	56.1367	1476	56.1367	965
56.1701	609	56.1701	1427	56.1701	987
56.2037	652	56.2037	1407	56.2037	984
56.2371	621	56.2371	1409	56.2371	979
56.2706	638	56.2706	1413	56.2706	940
56.3041	605	56.3041	1478	56.3041	999
56.3376	626	56.3376	1397	56.3376	974
56.3711	612	56.3711	1358	56.3711	1045
56.4046	576	56.4046	1274	56.4046	1007
56.4381	621	56.4381	1191	56.4381	979
56.4716	611	56.4716	1179	56.4716	998
56.5051	628	56.5051	1160	56.5051	1002
56.5386	574	56.5386	1119	56.5386	987
56.5721	589	56.5721	1064	56.5721	973
56.6056	558	56.6056	1047	56.6056	996
56.639	566	56.639	1027	56.639	1029
56.6725	586	56.6725	985	56.6725	966
56.706	577	56.706	932	56.706	913
56.7395	601	56.7395	946	56.7395	950
56.773	621	56.773	984	56.773	962
56.8065	629	56.8065	944	56.8065	1013
56.84	626	56.84	930	56.84	938
56.8735	637	56.8735	929	56.8735	939
56.907	575	56.907	933	56.907	950
56.9405	631	56.9405	928	56.9405	982
56.974	596	56.974	882	56.974	971
57.0075	655	57.0075	907	57.0075	984
57.041	662	57.041	913	57.041	875
57.0744	682	57.0744	857	57.0744	1004
57.1079	762	57.1079	841	57.1079	963
57.1414	738	57.1414	831	57.1414	970
57.1749	778	57.1749	780	57.1749	989
57.2084	761	57.2084	842	57.2084	1029
57.2419	804	57.2419	808	57.2419	923
57.2754	832	57.2754	814	57.2754	1003
57.3089	892	57.3089	834	57.3089	932
57.3424	822	57.3424	794	57.3424	963
57.3759	934	57.3759	863	57.3759	978
57.4094	917	57.4094	859	57.4094	979
57.4429	854	57.4429	798	57.4429	916
57.4763	802	57.4763	849	57.4763	948
57.5099	810	57.5099	771	57.5099	933
57.5433	737	57.5433	784	57.5433	938
57.5768	774	57.5768	791	57.5768	971
57.6103	749	57.6103	794	57.6103	960
57.6438	709	57.6438	795	57.6438	988
57.6773	716	57.6773	816	57.6773	988
57.7108	660	57.7108	781	57.7108	857
57.7443	702	57.7443	754	57.7443	975
57.7778	720	57.7778	781	57.7778	923
57.8113	644	57.8113	816	57.8113	932
57.8448	690	57.8448	795	57.8448	914
57.8783	669	57.8783	741	57.8783	1004
57.9117	714	57.9117	759	57.9117	991
57.9453	690	57.9453	751	57.9453	913
57.9787	625	57.9787	776	57.9787	922
58.0122	730	58.0122	706	58.0122	942
58.0457	673	58.0457	776	58.0457	975
58.0792	694	58.0792	816	58.0792	927
58.1127	645	58.1127	778	58.1127	953
58.1462	631	58.1462	795	58.1462	922
58.1797	705	58.1797	787	58.1797	905
58.2132	694	58.2132	763	58.2132	942
58.2467	706	58.2467	756	58.2467	911
58.2802	725	58.2802	717	58.2802	921
58.3137	761	58.3137	767	58.3137	888
58.3471	769	58.3471	747	58.3471	913
58.3807	719	58.3807	746	58.3807	880
58.4141	770	58.4141	720	58.4141	914
58.4476	770	58.4476	746	58.4476	942
58.4811	728	58.4811	752	58.4811	885
58.5146	723	58.5146	803	58.5146	928
58.5481	799	58.5481	718	58.5481	950
58.5816	724	58.5816	774	58.5816	864
58.6151	773	58.6151	763	58.6151	927
58.6486	741	58.6486	765	58.6486	897
58.6821	698	58.6821	735	58.6821	880
58.7156	684	58.7156	773	58.7156	911
58.7491	605	58.7491	759	58.7491	911
58.7826	636	58.7826	758	58.7826	890
58.816	634	58.816	796	58.816	916
58.8495	615	58.8495	759	58.8495	910
58.883	602	58.883	793	58.883	895
58.9165	595	58.9165	713	58.9165	923
58.95	567	58.95	728	58.95	826
58.9835	609	58.9835	731	58.9835	882
59.017	629	59.017	740	59.017	827
59.0505	632	59.0505	751	59.0505	910
59.084	595	59.084	810	59.084	868
59.1175	640	59.1175	723	59.1175	918
59.151	651	59.151	785	59.151	924
59.1845	647	59.1845	744	59.1845	898
59.218	661	59.218	783	59.218	893
59.2514	725	59.2514	763	59.2514	859
59.2849	736	59.2849	728	59.2849	868
59.3184	776	59.3184	771	59.3184	917
59.3519	752	59.3519	822	59.3519	875
59.3854	808	59.3854	774	59.3854	932
59.4189	810	59.4189	740	59.4189	864
59.4524	836	59.4524	724	59.4524	871
59.4859	860	59.4859	779	59.4859	897
59.5194	869	59.5194	723	59.5194	812
59.5529	845	59.5529	742	59.5529	895
59.5864	853	59.5864	761	59.5864	864
59.6199	838	59.6199	848	59.6199	899
59.6534	762	59.6534	799	59.6534	874
59.6868	770	59.6868	759	59.6868	924
59.7203	729	59.7203	785	59.7203	855
59.7538	720	59.7538	799	59.7538	857
59.7873	742	59.7873	791	59.7873	880
59.8208	676	59.8208	747	59.8208	879
59.8543	633	59.8543	792	59.8543	860
59.8878	696	59.8878	777	59.8878	835
59.9213	673	59.9213	734	59.9213	853
59.9548	666	59.9548	793	59.9548	870
59.9883	649	59.9883	765	59.9883	830
60.0218	651	60.0218	723	60.0218	868
60.0553	704	60.0553	814	60.0553	847
60.0887	716	60.0887	806	60.0887	880
60.1223	731	60.1223	779	60.1223	856
60.1557	730	60.1557	741	60.1557	857
60.1892	789	60.1892	838	60.1892	877
60.2227	754	60.2227	737	60.2227	816
60.2562	784	60.2562	819	60.2562	822
60.2897	827	60.2897	813	60.2897	864
60.3232	782	60.3232	827	60.3232	869
60.3567	825	60.3567	875	60.3567	836
60.3902	733	60.3902	830	60.3902	817
60.4237	742	60.4237	795	60.4237	874
60.4572	761	60.4572	787	60.4572	806
60.4907	742	60.4907	876	60.4907	836
60.5241	758	60.5241	882	60.5241	844
60.5577	674	60.5577	806	60.5577	837
60.5911	659	60.5911	852	60.5911	827
60.6246	650	60.6246	802	60.6246	848
60.6581	668	60.6581	870	60.6581	778
60.6916	698	60.6916	951	60.6916	839
60.7251	706	60.7251	943	60.7251	830
60.7586	695	60.7586	918	60.7586	826
60.7921	730	60.7921	930	60.7921	820
60.8256	701	60.8256	961	60.8256	851
60.8591	742	60.8591	910	60.8591	857
60.8926	644	60.8926	1020	60.8926	822
60.9261	629	60.9261	1041	60.9261	834
60.9596	600	60.9596	1037	60.9596	795
60.993	688	60.993	1019	60.993	798
61.0265	681	61.0265	1123	61.0265	897
61.06	625	61.06	1170	61.06	822
61.0935	627	61.0935	1133	61.0935	779
61.127	687	61.127	1166	61.127	803
61.1605	675	61.1605	1231	61.1605	833
61.194	661	61.194	1201	61.194	783
61.2275	671	61.2275	1325	61.2275	781
61.261	715	61.261	1294	61.261	793
61.2945	690	61.2945	1322	61.2945	784
61.328	752	61.328	1348	61.328	822
61.3615	660	61.3615	1333	61.3615	824
61.395	699	61.395	1322	61.395	839
61.4284	695	61.4284	1312	61.4284	774
61.4619	690	61.4619	1345	61.4619	833
61.4954	649	61.4954	1280	61.4954	844
61.5289	647	61.5289	1396	61.5289	795
61.5624	652	61.5624	1297	61.5624	814
61.5959	682	61.5959	1306	61.5959	823
61.6294	693	61.6294	1336	61.6294	842
61.6629	625	61.6629	1326	61.6629	835
61.6964	614	61.6964	1284	61.6964	771
61.7299	630	61.7299	1273	61.7299	771
61.7634	627	61.7634	1307	61.7634	804
61.7969	651	61.7969	1216	61.7969	762
61.8304	615	61.8304	1277	61.8304	792
61.8638	653	61.8638	1223	61.8638	845
61.8973	600	61.8973	1168	61.8973	806
61.9308	559	61.9308	1233	61.9308	769
61.9643	619	61.9643	1210	61.9643	770
61.9978	602	61.9978	1136	61.9978	792
62.0313	588	62.0313	1086	62.0313	805
62.0648	552	62.0648	1059	62.0648	782
62.0983	575	62.0983	1076	62.0983	729
62.1318	511	62.1318	1014	62.1318	790
62.1653	579	62.1653	1004	62.1653	839
62.1988	608	62.1988	1006	62.1988	843
62.2323	588	62.2323	972	62.2323	769
62.2657	520	62.2657	940	62.2657	796
62.2993	591	62.2993	908	62.2993	805
62.3327	569	62.3327	868	62.3327	789
62.3662	559	62.3662	889	62.3662	819
62.3997	542	62.3997	832	62.3997	789
62.4332	536	62.4332	839	62.4332	751
62.4667	574	62.4667	859	62.4667	779
62.5002	593	62.5002	878	62.5002	758
62.5337	595	62.5337	839	62.5337	733
62.5672	579	62.5672	812	62.5672	777
62.6007	608	62.6007	828	62.6007	792
62.6342	615	62.6342	808	62.6342	824
62.6677	577	62.6677	737	62.6677	785
62.7011	597	62.7011	773	62.7011	794
62.7347	632	62.7347	784	62.7347	809
62.7681	615	62.7681	812	62.7681	785
62.8016	647	62.8016	795	62.8016	800
62.8351	650	62.8351	787	62.8351	801
62.8686	682	62.8686	727	62.8686	814
62.9021	680	62.9021	749	62.9021	803
62.9356	673	62.9356	779	62.9356	750
62.9691	674	62.9691	784	62.9691	755
63.0026	698	63.0026	813	63.0026	826
63.0361	697	63.0361	793	63.0361	825
63.0696	688	63.0696	816	63.0696	774
63.1031	695	63.1031	821	63.1031	817
63.1365	655	63.1365	776	63.1365	782
63.1701	661	63.1701	772	63.1701	733
63.2035	641	63.2035	828	63.2035	781
63.237	654	63.237	752	63.237	790
63.2705	610	63.2705	738	63.2705	744
63.304	590	63.304	802	63.304	768
63.3375	569	63.3375	791	63.3375	767
63.371	600	63.371	751	63.371	756
63.4045	591	63.4045	778	63.4045	717
63.438	602	63.438	789	63.438	744
63.4715	611	63.4715	717	63.4715	754
63.505	554	63.505	801	63.505	746
63.5385	578	63.5385	796	63.5385	771
63.572	529	63.572	781	63.572	767
63.6054	621	63.6054	780	63.6054	748
63.6389	595	63.6389	751	63.6389	763
63.6724	562	63.6724	773	63.6724	761
63.7059	614	63.7059	773	63.7059	750
63.7394	641	63.7394	757	63.7394	789
63.7729	629	63.7729	740	63.7729	750
63.8064	599	63.8064	800	63.8064	759
63.8399	622	63.8399	765	63.8399	757
63.8734	609	63.8734	780	63.8734	778
63.9069	627	63.9069	749	63.9069	747
63.9404	629	63.9404	763	63.9404	749
63.9739	662	63.9739	759	63.9739	738
64.0074	622	64.0074	815	64.0074	759
64.0409	610	64.0409	837	64.0409	727
64.0743	663	64.0743	832	64.0743	751
64.1078	649	64.1078	776	64.1078	719
64.1413	651	64.1413	805	64.1413	749
64.1748	645	64.1748	819	64.1748	757
64.2083	668	64.2083	868	64.2083	720
64.2418	670	64.2418	851	64.2418	761
64.2753	670	64.2753	831	64.2753	741
64.3088	718	64.3088	822	64.3088	762
64.3423	652	64.3423	815	64.3423	767
64.3758	691	64.3758	827	64.3758	758
64.4093	677	64.4093	823	64.4093	791
64.4428	628	64.4428	778	64.4428	752
64.4762	647	64.4762	859	64.4762	731
64.5097	626	64.5097	887	64.5097	777
64.5432	618	64.5432	843	64.5432	739
64.5767	610	64.5767	871	64.5767	694
64.6102	589	64.6102	886	64.6102	754
64.6437	668	64.6437	932	64.6437	730
64.6772	588	64.6772	944	64.6772	703
64.7107	595	64.7107	955	64.7107	711
64.7442	540	64.7442	960	64.7442	728
64.7777	590	64.7777	929	64.7777	745
64.8112	567	64.8112	994	64.8112	726
64.8447	505	64.8447	962	64.8447	729
64.8782	516	64.8782	1074	64.8782	749
64.9116	533	64.9116	1025	64.9116	783
64.9451	488	64.9451	1036	64.9451	763
64.9786	529	64.9786	1061	64.9786	773
65.0121	509	65.0121	1019	65.0121	756
65.0456	551	65.0456	1072	65.0456	766
65.0791	551	65.0791	1129	65.0791	739
65.1126	564	65.1126	1094	65.1126	722
65.1461	588	65.1461	1113	65.1461	734
65.1796	541	65.1796	1122	65.1796	754
65.2131	542	65.2131	1177	65.2131	637
65.2466	591	65.2466	1118	65.2466	690
65.2801	552	65.2801	1112	65.2801	699
65.3136	658	65.3136	1183	65.3136	703
65.347	600	65.347	1126	65.347	736
65.3805	627	65.3805	1138	65.3805	691
65.414	636	65.414	1182	65.414	712
65.4475	649	65.4475	1116	65.4475	676
65.481	709	65.481	1058	65.481	734
65.5145	653	65.5145	1119	65.5145	756
65.548	600	65.548	1086	65.548	708
65.5815	618	65.5815	1138	65.5815	701
65.615	577	65.615	1020	65.615	770
65.6485	605	65.6485	1071	65.6485	752
65.682	576	65.682	1017	65.682	705
65.7155	607	65.7155	985	65.7155	744
65.7489	578	65.7489	955	65.7489	776
65.7824	615	65.7824	907	65.7824	735
65.8159	608	65.8159	942	65.8159	717
65.8494	561	65.8494	902	65.8494	706
65.8829	559	65.8829	907	65.8829	758
65.9164	529	65.9164	902	65.9164	725
65.9499	569	65.9499	845	65.9499	726
65.9834	524	65.9834	867	65.9834	708
66.0169	565	66.0169	914	66.0169	727
66.0504	577	66.0504	803	66.0504	708
66.0839	522	66.0839	854	66.0839	695
66.1174	516	66.1174	805	66.1174	706
66.1509	539	66.1509	831	66.1509	766
66.1843	528	66.1843	838	66.1843	684
66.2178	566	66.2178	781	66.2178	744
66.2513	553	66.2513	796	66.2513	679
66.2848	542	66.2848	792	66.2848	702
66.3183	528	66.3183	773	66.3183	706
66.3518	555	66.3518	735	66.3518	729
66.3853	511	66.3853	763	66.3853	693
66.4188	542	66.4188	805	66.4188	683
66.4523	550	66.4523	821	66.4523	724
66.4858	532	66.4858	751	66.4858	697
66.5193	528	66.5193	792	66.5193	685
66.5528	544	66.5528	722	66.5528	716
66.5863	532	66.5863	708	66.5863	694
66.6197	518	66.6197	709	66.6197	766
66.6532	504	66.6532	798	66.6532	679
66.6867	534	66.6867	784	66.6867	711
66.7202	518	66.7202	703	66.7202	728
66.7537	528	66.7537	730	66.7537	713
66.7872	499	66.7872	694	66.7872	718
66.8207	515	66.8207	688	66.8207	723
66.8542	530	66.8542	779	66.8542	687
66.8877	513	66.8877	706	66.8877	694
66.9212	491	66.9212	783	66.9212	734
66.9547	540	66.9547	708	66.9547	669
66.9882	529	66.9882	698	66.9882	691
67.0217	518	67.0217	728	67.0217	716
67.0552	554	67.0552	729	67.0552	708
67.0887	529	67.0887	736	67.0887	655
67.1221	522	67.1221	724	67.1221	691
67.1556	504	67.1556	733	67.1556	697
67.1891	516	67.1891	734	67.1891	693
67.2226	539	67.2226	742	67.2226	669
67.2561	488	67.2561	734	67.2561	675
67.2896	545	67.2896	755	67.2896	686
67.3231	497	67.3231	768	67.3231	671
67.3566	486	67.3566	738	67.3566	688
67.3901	529	67.3901	724	67.3901	677
67.4236	561	67.4236	674	67.4236	727
67.4571	525	67.4571	724	67.4571	726
67.4906	561	67.4906	692	67.4906	706
67.5241	568	67.5241	763	67.5241	713
67.5575	591	67.5575	748	67.5575	677
67.591	587	67.591	748	67.591	690
67.6245	640	67.6245	742	67.6245	694
67.658	611	67.658	784	67.658	686
67.6915	548	67.6915	766	67.6915	683
67.725	610	67.725	815	67.725	731
67.7585	634	67.7585	755	67.7585	688
67.792	568	67.792	771	67.792	651
67.8255	616	67.8255	813	67.8255	641
67.859	546	67.859	765	67.859	640
67.8925	586	67.8925	804	67.8925	681
67.926	559	67.926	810	67.926	656
67.9595	567	67.9595	759	67.9595	670
67.9929	554	67.9929	842	67.9929	673
68.0264	526	68.0264	822	68.0264	703
68.0599	533	68.0599	819	68.0599	703
68.0934	530	68.0934	835	68.0934	709
68.1269	555	68.1269	756	68.1269	663
68.1604	530	68.1604	836	68.1604	634
68.1939	500	68.1939	826	68.1939	650
68.2274	480	68.2274	827	68.2274	687
68.2609	524	68.2609	844	68.2609	714
68.2944	546	68.2944	853	68.2944	690
68.3279	554	68.3279	790	68.3279	716
68.3614	545	68.3614	782	68.3614	676
68.3949	575	68.3949	832	68.3949	696
68.4283	608	68.4283	796	68.4283	655
68.4618	530	68.4618	852	68.4618	659
68.4953	566	68.4953	787	68.4953	629
68.5288	557	68.5288	817	68.5288	641
68.5623	566	68.5623	846	68.5623	663
68.5958	643	68.5958	836	68.5958	671
68.6293	631	68.6293	810	68.6293	642
68.6628	639	68.6628	785	68.6628	632
68.6963	665	68.6963	765	68.6963	666
68.7298	704	68.7298	756	68.7298	650
68.7633	652	68.7633	763	68.7633	660
68.7968	669	68.7968	774	68.7968	683
68.8303	672	68.8303	749	68.8303	631
68.8637	671	68.8637	737	68.8637	677
68.8972	739	68.8972	750	68.8972	670
68.9307	701	68.9307	727	68.9307	632
68.9642	674	68.9642	701	68.9642	717
68.9977	663	68.9977	694	68.9977	679
69.0312	621	69.0312	673	69.0312	680
69.0647	629	69.0647	722	69.0647	652
69.0982	611	69.0982	746	69.0982	672
69.1317	585	69.1317	720	69.1317	616
69.1652	598	69.1652	747	69.1652	636
69.1987	551	69.1987	685	69.1987	687
69.2322	589	69.2322	782	69.2322	695
69.2656	610	69.2656	693	69.2656	672
69.2991	584	69.2991	688	69.2991	666
69.3326	596	69.3326	704	69.3326	698
69.3661	584	69.3661	677	69.3661	641
69.3996	593	69.3996	719	69.3996	655
69.4331	553	69.4331	693	69.4331	653
69.4666	554	69.4666	687	69.4666	659
69.5001	550	69.5001	723	69.5001	698
69.5336	571	69.5336	683	69.5336	702
69.5671	522	69.5671	711	69.5671	676
69.6006	529	69.6006	681	69.6006	684
69.6341	522	69.6341	687	69.6341	658
69.6676	516	69.6676	666	69.6676	662
69.701	528	69.701	672	69.701	644
69.7345	539	69.7345	724	69.7345	682
69.768	551	69.768	690	69.768	669
69.8015	504	69.8015	684	69.8015	704
69.835	501	69.835	716	69.835	670
69.8685	585	69.8685	681	69.8685	630
69.902	531	69.902	719	69.902	671
69.9355	530	69.9355	680	69.9355	714
69.969	524	69.969	655	69.969	729
70.0025	556	70.0025	694	70.0025	682
70.036	557	70.036	669	70.036	696
70.0695	522	70.0695	687	70.0695	665
70.103	472	70.103	660	70.103	660
70.1364	540	70.1364	647	70.1364	636
70.1699	535	70.1699	686	70.1699	702
70.2034	486	70.2034	696	70.2034	709
70.2369	459	70.2369	676	70.2369	666
70.2704	514	70.2704	625	70.2704	690
70.3039	456	70.3039	650	70.3039	655
70.3374	478	70.3374	693	70.3374	713
70.3709	500	70.3709	726	70.3709	659
70.4044	465	70.4044	701	70.4044	662
70.4379	481	70.4379	708	70.4379	737
70.4714	505	70.4714	649	70.4714	701
70.5049	529	70.5049	669	70.5049	642
70.5384	488	70.5384	727	70.5384	663
70.5718	500	70.5718	739	70.5718	651
70.6053	534	70.6053	699	70.6053	656
70.6388	491	70.6388	702	70.6388	694
70.6723	510	70.6723	708	70.6723	637
70.7058	488	70.7058	712	70.7058	626
70.7393	540	70.7393	738	70.7393	674
70.7728	496	70.7728	661	70.7728	628
70.8063	521	70.8063	658	70.8063	648
70.8398	498	70.8398	724	70.8398	580
70.8733	474	70.8733	740	70.8733	637
70.9068	505	70.9068	738	70.9068	608
70.9403	522	70.9403	707	70.9403	697
70.9738	504	70.9738	747	70.9738	694
71.0072	524	71.0072	722	71.0072	660
71.0407	507	71.0407	712	71.0407	672
71.0742	535	71.0742	723	71.0742	614
71.1077	505	71.1077	735	71.1077	651
71.1412	502	71.1412	793	71.1412	658
71.1747	516	71.1747	729	71.1747	605
71.2082	525	71.2082	799	71.2082	633
71.2417	503	71.2417	770	71.2417	656
71.2752	535	71.2752	792	71.2752	629
71.3087	577	71.3087	803	71.3087	670
71.3422	519	71.3422	790	71.3422	652
71.3757	532	71.3757	877	71.3757	694
71.4092	577	71.4092	844	71.4092	659
71.4427	548	71.4427	902	71.4427	636
71.4761	562	71.4761	857	71.4761	651
71.5096	559	71.5096	868	71.5096	652
71.5431	551	71.5431	942	71.5431	620
71.5766	559	71.5766	961	71.5766	663
71.6101	616	71.6101	851	71.6101	676
71.6436	674	71.6436	878	71.6436	630
71.6771	636	71.6771	876	71.6771	606
71.7106	614	71.7106	886	71.7106	634
71.7441	638	71.7441	940	71.7441	698
71.7776	647	71.7776	868	71.7776	654
71.8111	605	71.8111	870	71.8111	675
71.8446	597	71.8446	880	71.8446	674
71.8781	612	71.8781	878	71.8781	673
71.9115	628	71.9115	913	71.9115	650
71.945	638	71.945	806	71.945	640
71.9785	662	71.9785	814	71.9785	659
72.012	585	72.012	856	72.012	659
72.0455	559	72.0455	758	72.0455	630
72.079	567	72.079	777	72.079	661
72.1125	563	72.1125	739	72.1125	617
72.146	507	72.146	773	72.146	664
72.1795	507	72.1795	808	72.1795	625
72.213	511	72.213	749	72.213	651
72.2465	502	72.2465	759	72.2465	677
72.28	520	72.28	752	72.28	677
72.3135	534	72.3135	756	72.3135	650
72.3469	529	72.3469	716	72.3469	623
72.3804	491	72.3804	738	72.3804	686
72.4139	486	72.4139	709	72.4139	638
72.4474	547	72.4474	660	72.4474	703
72.4809	504	72.4809	703	72.4809	641
72.5144	493	72.5144	725	72.5144	631
72.5479	523	72.5479	644	72.5479	638
72.5814	487	72.5814	703	72.5814	633
72.6149	563	72.6149	701	72.6149	684
72.6484	522	72.6484	673	72.6484	617
72.6819	474	72.6819	662	72.6819	733
72.7154	562	72.7154	716	72.7154	604
72.7489	540	72.7489	719	72.7489	697
72.7823	561	72.7823	644	72.7823	672
72.8158	563	72.8158	708	72.8158	609
72.8493	530	72.8493	674	72.8493	651
72.8828	510	72.8828	706	72.8828	645
72.9163	582	72.9163	655	72.9163	638
72.9498	557	72.9498	695	72.9498	665
72.9833	494	72.9833	631	72.9833	656
73.0168	544	73.0168	686	73.0168	628
73.0503	504	73.0503	639	73.0503	670
73.0838	568	73.0838	716	73.0838	658
73.1173	565	73.1173	682	73.1173	617
73.1508	512	73.1508	655	73.1508	654
73.1843	580	73.1843	627	73.1843	680
73.2177	573	73.2177	652	73.2177	649
73.2512	545	73.2512	668	73.2512	691
73.2847	556	73.2847	676	73.2847	579
73.3182	540	73.3182	676	73.3182	653
73.3517	477	73.3517	661	73.3517	649
73.3852	604	73.3852	658	73.3852	655
73.4187	548	73.4187	648	73.4187	666
73.4522	566	73.4522	641	73.4522	684
73.4857	563	73.4857	660	73.4857	660
73.5192	564	73.5192	695	73.5192	673
73.5527	551	73.5527	692	73.5527	648
73.5862	618	73.5862	663	73.5862	640
73.6196	600	73.6196	683	73.6196	645
73.6531	589	73.6531	681	73.6531	662
73.6866	600	73.6866	658	73.6866	584
73.7201	615	73.7201	663	73.7201	659
73.7536	519	73.7536	662	73.7536	651
73.7871	637	73.7871	677	73.7871	612
73.8206	590	73.8206	682	73.8206	642
73.8541	615	73.8541	648	73.8541	630
73.8876	569	73.8876	679	73.8876	637
73.9211	587	73.9211	682	73.9211	674
73.9546	601	73.9546	602	73.9546	661
73.9881	618	73.9881	691	73.9881	683
74.0216	627	74.0216	670	74.0216	699
74.055	663	74.055	662	74.055	616
74.0885	577	74.0885	648	74.0885	643
74.122	601	74.122	674	74.122	674
74.1555	609	74.1555	611	74.1555	607
74.189	573	74.189	642	74.189	620
74.2225	561	74.2225	634	74.2225	677
74.256	584	74.256	645	74.256	672
74.2895	566	74.2895	617	74.2895	666
74.323	577	74.323	650	74.323	632
74.3565	543	74.3565	668	74.3565	649
74.39	554	74.39	675	74.39	670
74.4235	529	74.4235	701	74.4235	655
74.457	525	74.457	663	74.457	699
74.4904	539	74.4904	676	74.4904	691
74.5239	557	74.5239	682	74.5239	676
74.5574	533	74.5574	659	74.5574	687
74.5909	511	74.5909	629	74.5909	600
74.6244	504	74.6244	663	74.6244	612
74.6579	508	74.6579	672	74.6579	606
74.6914	498	74.6914	640	74.6914	601
74.7249	481	74.7249	660	74.7249	662
74.7584	490	74.7584	649	74.7584	653
74.7919	472	74.7919	674	74.7919	585
74.8254	486	74.8254	675	74.8254	645
74.8589	576	74.8589	692	74.8589	648
74.8924	550	74.8924	661	74.8924	642
74.9258	563	74.9258	659	74.9258	582
74.9593	522	74.9593	664	74.9593	640
74.9928	561	74.9928	649	74.9928	676
75.0263	525	75.0263	711	75.0263	673
75.0598	551	75.0598	666	75.0598	658
75.0933	563	75.0933	636	75.0933	648
75.1268	572	75.1268	670	75.1268	680
75.1603	564	75.1603	686	75.1603	610
75.1938	551	75.1938	694	75.1938	648
75.2273	572	75.2273	684	75.2273	639
75.2608	601	75.2608	745	75.2608	655
75.2943	600	75.2943	706	75.2943	606
75.3278	583	75.3278	692	75.3278	623
75.3612	616	75.3612	695	75.3612	655
75.3947	564	75.3947	672	75.3947	653
75.4282	530	75.4282	697	75.4282	650
75.4617	553	75.4617	681	75.4617	623
75.4952	546	75.4952	648	75.4952	619
75.5287	558	75.5287	659	75.5287	665
75.5622	550	75.5622	712	75.5622	573
75.5957	551	75.5957	671	75.5957	640
75.6292	546	75.6292	702	75.6292	680
75.6627	507	75.6627	727	75.6627	647
75.6962	532	75.6962	602	75.6962	672
75.7297	541	75.7297	733	75.7297	616
75.7632	562	75.7632	633	75.7632	675
75.7966	510	75.7966	701	75.7966	647
75.8301	492	75.8301	653	75.8301	639
75.8636	516	75.8636	744	75.8636	625
75.8971	534	75.8971	694	75.8971	642
75.9306	545	75.9306	708	75.9306	676
75.9641	503	75.9641	701	75.9641	642
75.9976	487	75.9976	715	75.9976	618
76.0311	490	76.0311	704	76.0311	596
76.0646	504	76.0646	697	76.0646	655
76.0981	499	76.0981	698	76.0981	620
76.1316	502	76.1316	708	76.1316	666
76.1651	480	76.1651	716	76.1651	671
76.1986	499	76.1986	691	76.1986	644
76.2321	507	76.2321	779	76.2321	658
76.2655	455	76.2655	739	76.2655	645
76.299	465	76.299	795	76.299	660
76.3325	490	76.3325	705	76.3325	693
76.366	500	76.366	731	76.366	685
76.3995	447	76.3995	776	76.3995	647
76.433	435	76.433	727	76.433	645
76.4665	487	76.4665	741	76.4665	619
76.5	478	76.5	726	76.5	668
76.5335	471	76.5335	806	76.5335	686
76.567	496	76.567	781	76.567	679
76.6005	456	76.6005	814	76.6005	596
76.634	487	76.634	782	76.634	685
76.6675	455	76.6675	805	76.6675	652
76.7009	526	76.7009	822	76.7009	630
76.7344	434	76.7344	726	76.7344	698
76.7679	514	76.7679	855	76.7679	647
76.8014	539	76.8014	825	76.8014	660
76.8349	468	76.8349	757	76.8349	688
76.8684	502	76.8684	831	76.8684	658
76.9019	482	76.9019	825	76.9019	675
[truncated: 92 more rows]
