# Supplementary material for: Synthesis and hypoglycemic efficacy assessment of epigallocatechin gallate-selenium nanoparticles (EGCG-Se NPs) nanocomposites
Source: PeerJ. 2026 Mar 30;14:e20939. doi: 10.7717/peerj.20939 (PMC13045847; doi:10.7717/peerj.20939)
Supplement: Supplemental Information 6 — Table1: the C1s spectra of EGCG and EGCG-Se NPs. Table2: the O1s spectra of EGCG and EGCG-Se NPs. Table3: The Se3d spectra of Se NPs and EGCG-Se NPs. Table4: The XPS survey spectra of EGCG and EGCG-Se NPs. [file peerj-14-20939-s006.xls]

## Sheet:  C1s
	EGCG C1s	Background			EGCG-SeNPs C1s	Background
Binding Energy/eV	Intensity/a.u.	Intensity/a.u.		Binding Energy/eV	Intensity/a.u.	Intensity/a.u.
298.88	9273.97	0		298.48	104514	0
298.78	9259.56	9159.13		298.38	104951	105016
298.68	9127.1	9150.48		298.28	105432	104967
298.58	8975.87	9139.51		298.18	105169	104901
298.48	9118.67	9119.46		298.08	105429	104823
298.38	9181.89	9086.89		297.98	105201	104716
298.28	9213.99	9034.81		297.88	105808	104584
298.18	9095.04	8948.68		297.78	105905	104415
298.08	9038.27	8836.2		297.68	106200	104191
297.98	8957.6	8711.01		297.58	107433	103903
297.88	8758.24	8590.3		297.48	107423	103577
297.78	8538.33	8474.44		297.38	106231	103206
297.68	8437.78	8357.55		297.28	106690	102815
297.58	8478.9	8240.08		297.18	105304	102394
297.48	8399.42	8119.55		297.08	106992	101959
297.38	8241.37	8010.21		296.98	106042	101494
297.28	7849.87	7898.77		296.88	105705	101010
297.18	7969.29	7798.37		296.78	105325	100470
297.08	7858.31	7710.6		296.68	106126	99939.7
296.98	7816.07	7632.16		296.58	103785	99402.7
296.88	7760.47	7567.85		296.48	103803	98860.7
296.78	7358.51	7516.19		296.38	103383	98307.3
296.68	7560.44	7478.04		296.28	103362	97770.6
296.58	7495.25	7470.9		296.18	102528	97229.7
296.48	7293.81	7469.58		296.08	101469	96671.1
296.38	7646.49	7460.94		295.98	102266	96117.7
296.28	7676.42	7451.55		295.88	100490	95567.6
296.18	7539.98	7437.88		295.78	100612	95023.2
296.08	7636.74	7416.98		295.68	99689.7	94465.4
295.98	7554.54	7397.71		295.58	99768.2	93938.7
295.88	7464.13	7379.53		295.48	97976.7	93435.5
295.78	7525.75	7357.79		295.38	96788.4	92974.5
295.68	7612.08	7336.73		295.28	95947.1	92542.8
295.58	7496.62	7313.69		295.18	95951.7	92133.9
295.48	7543.03	7289.07		295.08	96544	91757
295.38	7426.36	7262.79		294.98	94333.8	91389.4
295.28	7487.14	7238.69		294.88	94589.3	91022
295.18	7387.94	7214.52		294.78	94332	90685.6
295.08	7388.4	7190.27		294.68	92589.5	90403.2
294.98	7437.11	7166.26		294.58	91984	90118.2
294.88	7306.19	7143.46		294.48	93264.5	89875.5
294.78	7325.08	7122.19		294.38	90934.7	89684
294.68	7217.35	7105.6		294.28	90351.7	89502.1
294.58	7078.67	7098.17		294.18	91212.6	89339.2
294.48	6938.01	7094.66		294.08	90104.5	89207.2
294.38	7091.56	7092.55		293.98	90788.5	89090.3
294.28	7244.99	7091.82		293.88	89501.6	88951.2
294.18	7109.52	7090.85		293.78	91124.6	88831.1
294.08	7617.75	7089.56		293.68	89535.9	88717.2
293.98	7639.81	7087.97		293.58	89249.2	88615.8
293.88	7764.95	7086.12		293.48	89593.4	88516.1
293.78	7825.74	7083.94		293.38	88995.1	88449.8
293.68	7854.07	7081.42		293.28	88799.3	88384.8
293.58	8355.84	7078.55		293.18	89187.9	88339.2
293.48	8433.84	7075.3		293.08	87876.6	88317.6
293.38	8599.87	7071.57		292.98	88027.3	88294.3
293.28	8918.02	7067.16		292.88	89006.5	88289.2
293.18	9344.12	7062.23		292.78	87660.6	88287.2
293.08	9537.34	7056.62		292.68	88875.2	88284.7
292.98	9952.98	7050.25		292.58	88390.3	88281.2
292.88	10290.1	7043		292.48	89358.5	88278.3
292.78	10915.7	7034.88		292.38	88062.1	88274.9
292.68	11270.3	7025.82		292.28	88261.6	88271.2
292.58	11617.1	7015.86		292.18	89337.8	88266.4
292.48	11985.2	7005.1		292.08	89668.1	88262.2
292.38	12061.7	6993.82		291.98	88472	88257.3
292.28	12038.8	6982.21		291.88	89087.2	88250.9
292.18	11957.4	6970.42		291.78	89881.3	88244.5
292.08	11975.3	6958.64		291.68	89494.8	88237.4
291.98	11902.7	6946.9		291.58	90331.9	88229.7
291.88	11891.5	6935.24		291.48	89296.3	88222.1
291.78	11790.5	6923.84		291.38	88869.4	88215.1
291.68	11317.7	6912.69		291.28	89030.1	88208.2
291.58	11327.7	6901.85		291.18	89325.3	88201.8
291.48	11124.2	6891.31		291.08	89554	88195.4
291.38	11157.3	6881.33		290.98	89350.5	88188.8
291.28	10461.6	6871.65		290.88	88996.7	88182.4
291.18	10562.1	6862.49		290.78	88719	88176
291.08	10090.7	6853.86		290.68	89186	88170.2
290.98	9840.06	6845.75		290.58	88889.6	88163.7
290.88	9953	6837.9		290.48	90090.8	88157.1
290.78	9796.69	6830.42		290.38	88991.9	88150.4
290.68	9684.54	6823.1		290.28	88927.2	88144.3
290.58	9649.85	6815.98		290.18	88317.4	88137.1
290.48	9377.04	6809.17		290.08	90217	88129.5
290.38	9176	6802.63		289.98	90480.3	88121.2
290.28	9140.61	6796.25		289.88	89965.1	88112.5
290.18	9280.29	6789.98		289.78	89208.9	88101.4
290.08	9373.8	6783.65		289.68	91390.8	88088.7
289.98	9467.33	6776.99		289.58	92188	88074.5
289.88	9881.2	6769.63		289.48	92276.5	88057.9
289.78	10698.4	6761.42		289.38	92933	88037.5
289.68	11197.4	6752		289.28	93840	88014.9
289.58	12062.8	6740.97		289.18	94170.7	87989.8
289.48	13108.4	6728.13		289.08	95262.5	87961.8
289.38	13960.8	6713.53		288.98	95847.5	87931
289.28	14653.6	6697.15		288.88	96244	87897
289.18	15203.6	6679.34		288.78	97700.6	87860.7
289.08	15233	6660.61		288.68	97044.6	87822.7
288.98	15100	6641.66		288.58	97155.7	87782.3
288.88	14385.3	6623.06		288.48	98778.9	87741.1
288.78	13763.6	6605.61		288.38	97020.2	87699
288.68	12488	6589.62		288.28	98628.2	87656.4
288.58	11781.6	6575.53		288.18	97507.7	87613.4
288.48	10683.7	6563.25		288.08	97274.3	87571.7
288.38	10182.5	6552.59		287.98	97100.3	87528.9
288.28	9984.02	6543.04		287.88	98074.7	87487.3
288.18	9888.26	6534.21		287.78	96956	87444.6
288.08	10083	6525.31		287.68	98708.8	87400.7
287.98	10789.8	6515.66		287.58	98428.1	87354.3
287.88	11873	6504.5		287.48	100149	87306.7
287.78	13360.1	6490.66		287.38	99476.5	87255.7
287.68	15939.3	6472.62		287.28	100835	87200.7
287.58	19641.7	6448.78		287.18	103666	87140.1
287.48	23941.8	6416.69		287.08	105282	87072.5
287.38	30610.7	6373.96		286.98	108795	86994
287.28	37513.4	6317.73		286.88	112968	86903.5
287.18	46613.9	6245.44		286.78	115750	86799.2
287.08	56074.1	6154.85		286.68	120893	86677.4
286.98	65463.2	6044.85		286.58	127016	86537.2
286.88	74539.3	5914.8		286.48	131607	86378.1
286.78	82830.5	5766.09		286.38	136384	86198.7
286.68	88674.5	5601.39		286.28	140961	85999.6
286.58	91966.7	5425.27		286.18	145010	85784.3
286.48	90785.9	5243.66		286.08	146896	85555.3
286.38	86295.5	5063.03		285.98	147981	85317.2
286.28	79763.6	4889.47		285.88	146921	85075.9
286.18	71674.8	4727.81		285.78	144022	84835.8
286.08	63974.9	4580.79		285.68	142398	84601.2
285.98	56577.6	4448.33		285.58	138721	84373.9
285.88	52344.3	4328.26		285.48	137578	84153.4
285.78	50822.6	4217.07		285.38	137316	83937.1
285.68	50838.5	4110.4		285.28	137645	83723.1
285.58	53144	4002.48		285.18	138419	83506.4
285.48	58931.8	3889.01		285.08	141229	83283.1
285.38	64531.8	3766.64		284.98	144974	83050.5
285.28	70654.1	3632.54		284.88	148171	82808.1
285.18	77102.2	3486.14		284.78	149148	82555
285.08	80644.2	3328.14		284.68	150828	82293
284.98	84767.1	3160.41		284.58	151508	82025.1
284.88	86062.2	2985.75		284.48	151341	81754.5
284.78	85743.7	2808.57		284.38	150345	81484
284.68	82061.1	2632.75		284.28	147781	81218.3
284.58	76734.7	2462.97		284.18	143461	80962.3
284.48	70146.8	2303.66		284.08	138076	80719.5
284.38	61356.2	2159.17		283.98	133215	80495.5
284.28	51152.7	2032.11		283.88	125510	80292.1
284.18	41551	1924.03		283.78	120341	80110.9
284.08	32802.4	1835.16		283.68	114360	79952.2
283.98	25700.8	1764.53		283.58	108640	79816.3
283.88	19289.8	1709.67		283.48	103474	79700.4
283.78	14762.6	1667.96		283.38	99360.5	79602.9
283.68	11267.7	1636.8		283.28	96388	79520.6
283.58	8479.01	1613.86		283.18	94636.7	79451.4
283.48	6774.64	1596.81		283.08	91534.4	79391.7
283.38	5719.37	1584.08		282.98	91055.5	79340
283.28	4797.75	1574.35		282.88	88843.3	79294.6
283.18	4381.34	1566.65		282.78	88259.9	79254.9
283.08	3756.21	1560.45		282.68	87039.5	79218.9
282.98	3343.17	1555.32		282.58	86664.5	79185.5
282.88	3237.49	1551.03		282.48	87619.8	79154.3
282.78	2836.46	1547.44		282.38	85908.5	79124.9
282.68	2782.16	1544.36		282.28	85831.7	79096.6
282.58	2577.08	1541.71		282.18	85567.9	79070.4
282.48	2329.04	1539.5		282.08	83781.2	79047
282.38	2240.94	1537.57		281.98	83936.9	79024.9
282.28	2172.61	1535.89		281.88	84119.5	79005.4
282.18	2197.92	1534.42		281.78	82400.7	78987.9
282.08	2087.28	1533.1		281.68	83005.4	78971.6
281.98	1994.81	1531.92		281.58	82150	78956.5
281.88	1900.65	1530.82		281.48	82393.7	78942.8
281.78	1990.34	1529.81		281.38	82211.3	78930.1
281.68	1975.72	1528.93		281.28	81035.6	78918.8
281.58	1809.12	1528.2		281.18	81178.6	78907.8
281.48	1629.18	1527.55		281.08	81676	78898.3
281.38	1721.34	1526.98		280.98	80543.9	78890.4
281.28	1814.93	1526.51		280.88	80122.7	78882.5
281.18	1724.02	1526.05		280.78	80853.9	78875
281.08	1790.04	1525.53		280.68	80741.2	78868.7
280.98	1758.33	1525.05		280.58	80196.8	78862.6
280.88	1648.3	1524.65		280.48	80101.1	78856.3
280.78	1628.95	1524.34		280.38	80396.7	78851.4
280.68	1500.07	1524.15		280.28	79125.8	78847
280.58	1506.85	1524.1		280.18	80000.2	78843.6
280.48	1464.98	1524.09		280.08	78981.1	78841.2
280.38	1543.68	1533.48		279.98	78721.7	78838.3
280.28	1604.84	1542.87		279.88	80973.1	78835.8
280.18	1571.46	1552.26		279.78	78727	78833.8
280.08	1503.19	1561.65		279.68	79284.6	78831.5
279.98	1675.46	1571.04		279.58	78827.3	78828.2
279.88	1534.06	0		279.48	78474.1	0
279.88		0
279.98		1571.04
280.08		1561.65
280.18		1552.26
280.28		1542.87
280.38		1533.48
280.48		1524.09
280.58		1524.1
280.68		1524.15
280.78		1524.34
280.88		1524.65
280.98		1525.05
281.08		1525.53
281.18		1526.05
281.28		1526.51
281.38		1526.98
281.48		1527.55
281.58		1528.2
281.68		1528.93
281.78		1529.81
281.88		1530.82
281.98		1531.92
282.08		1533.1
282.18		1534.42
282.28		1535.89
282.38		1537.57
282.48		1539.5
282.58		1541.71
282.68		1544.36
282.78		1547.44
282.88		1551.03
282.98		1555.32
283.08		1560.45
283.18		1566.65
283.28		1574.35
283.38		1584.08
283.48		1596.81
283.58		1613.86
283.68		1636.8
283.78		1667.96
283.88		1709.67
283.98		1764.53
284.08		1835.16
284.18		1924.03
284.28		2032.11
284.38		2159.17
284.48		2303.66
284.58		2462.97
284.68		2632.75
284.78		2808.57
284.88		2985.75
284.98		3160.41
285.08		3328.14
285.18		3486.14
285.28		3632.54
285.38		3766.64
285.48		3889.01
285.58		4002.48
285.68		4110.4
285.78		4217.07
285.88		4328.26
285.98		4448.33
286.08		4580.79
286.18		4727.81
286.28		4889.47
286.38		5063.03
286.48		5243.66
286.58		5425.27
286.68		5601.39
286.78		5766.09
286.88		5914.8
286.98		6044.85
287.08		6154.85
287.18		6245.44
287.28		6317.73
287.38		6373.96
287.48		6416.69
287.58		6448.78
287.68		6472.62
287.78		6490.66
287.88		6504.5
287.98		6515.66
288.08		6525.31
288.18		6534.21
288.28		6543.04
288.38		6552.59
288.48		6563.25
288.58		6575.53
288.68		6589.62
288.78		6605.61
288.88		6623.06
288.98		6641.66
289.08		6660.61
289.18		6679.34
289.28		6697.15
289.38		6713.53
289.48		6728.13
289.58		6740.97
289.68		6752
289.78		6761.42
289.88		6769.63
289.98		6776.99
290.08		6783.65
290.18		6789.98
290.28		6796.25
290.38		6802.63
290.48		6809.17
290.58		6815.98
290.68		6823.1
290.78		6830.42
290.88		6837.9
290.98		6845.75
291.08		6853.86
291.18		6862.49
291.28		6871.65
291.38		6881.33
291.48		6891.31
291.58		6901.85
291.68		6912.69
291.78		6923.84
291.88		6935.24
291.98		6946.9
292.08		6958.64
292.18		6970.42
292.28		6982.21
292.38		6993.82
292.48		7005.1
292.58		7015.86
292.68		7025.82
292.78		7034.88
292.88		7043
292.98		7050.25
293.08		7056.62
293.18		7062.23
293.28		7067.16
293.38		7071.57
293.48		7075.3
293.58		7078.55
293.68		7081.42
293.78		7083.94
293.88		7086.12
293.98		7087.97
294.08		7089.56
294.18		7090.85
294.28		7091.82
294.38		7092.55
294.48		7094.66
294.58		7098.17
294.68		7105.6
294.78		7122.19
294.88		7143.46
294.98		7166.26
295.08		7190.27
295.18		7214.52
295.28		7238.69
295.38		7262.79
295.48		7289.07
295.58		7313.69
295.68		7336.73
295.78		7357.79
295.88		7379.53
295.98		7397.71
296.08		7416.98
296.18		7437.88
296.28		7451.55
296.38		7460.94
296.48		7469.58
296.58		7470.9
296.68		7478.04
296.78		7516.19
296.88		7567.85
296.98		7632.16
297.08		7710.6
297.18		7798.37
297.28		7898.77
297.38		8010.21
297.48		8119.55
297.58		8240.08
297.68		8357.55
297.78		8474.44
297.88		8590.3
297.98		8711.01
298.08		8836.2
298.18		8948.68
298.28		9034.81
298.38		9086.89
298.48		9119.46
298.58		9139.51
298.68		9150.48
298.78		9159.13
298.88		0

## Sheet: O1s
	EGCG O1s	Background			EGCG-SeNPs O1s	Background
Binding Energy/eV	Intensity/a.u.	Intensity/a.u.		Binding Energy/eV	Intensity/a.u.	Intensity/a.u.
545.88	18237.6	0		545.48	90180.3	0
545.78	18283.1	18280.2		545.38	90693.9	90691.9
545.68	18594.7	18107.9		545.28	90505.1	90600.9
545.58	18005.2	18025.4		545.18	91388.5	90559.3
545.48	17831.7	17942.3		545.08	90123	90522.4
545.38	17987.7	17873.9		544.98	90412.7	90462.5
545.28	17989.5	17844.1		544.88	90722.5	90389.4
545.18	17958.7	17805.9		544.78	90346.6	90383.3
545.08	18003.2	17774.4		544.68	90342.2	90366.7
544.98	17526.5	17728.2		544.58	90322.4	90303.1
544.88	17960.6	17685.8		544.48	91617.8	90243.7
544.78	17636.4	17630		544.38	90244.4	90155.6
544.68	17835.4	17552.3		544.28	90840.3	90053.9
544.58	17870.6	17434.4		544.18	90284.6	89929.9
544.48	17344.4	17336.2		544.08	90461.9	89818.2
544.38	17120	17233		543.98	90669	89677.6
544.28	17085.1	17102.1		543.88	90560.7	89549.3
544.18	17212.6	17005.4		543.78	89843.6	89434.9
544.08	16957.5	16914.3		543.68	89310	89337.5
543.98	16734	16831.4		543.58	89465.4	89261.3
543.88	16596.8	16747.6		543.48	89632.7	89243.6
543.78	16707.4	16669		543.38	88534	89239.6
543.68	16769.1	16609		543.28	89363.8	89218.4
543.58	16537.8	16572.6		543.18	89790.5	89203
543.48	16433.6	16457.3		543.08	89207.1	89202.4
543.38	16414.8	16389.6		542.98	89119.4	89199.9
543.28	16131.4	16388.1		542.88	88805.8	89198
543.18	16430.3	16346.6		542.78	89254.4	89196.3
543.08	16531.3	16325.4		542.68	89746.1	89189.9
542.98	16225	16297.2		542.58	89857.8	89176.8
542.88	16308.9	16179.6		542.48	90016.3	89157.9
542.78	15990.4	16060.4		542.38	89554.7	89137.6
542.68	15842.3	15987.7		542.28	89364.6	89113.9
542.58	15935.4	15879.7		542.18	90115.4	89091.2
542.48	15861.3	15878.5		542.08	89617.2	89069
542.38	15769.1	15876.8		541.98	89833.2	89042.9
542.28	16108	15874.3		541.88	90006.5	89012
542.18	16071.4	15871.9		541.78	89918.3	88991.6
542.08	15899.1	15868.9		541.68	88499.4	88975.7
541.98	16006.9	15864.4		541.58	88890.7	88962
541.88	16219.8	15859.6		541.48	89462	88951.7
541.78	16170.2	15853.7		541.38	89455.7	88941.7
541.68	16400.7	15846		541.28	89832.5	88927.7
541.58	16416.3	15836.7		541.18	89002.1	88917.7
541.48	16456.4	15825.6		541.08	88291	88910.5
541.38	16765.4	15811		540.98	88998.9	88906.2
541.28	17237.2	15794.2		540.88	89029.6	88906.1
541.18	16996.9	15775.3		540.78	89209.6	88906
541.08	17004.8	15753.8		540.68	89189.2	88905.6
540.98	17204.6	15729.2		540.58	89111.9	88905
540.88	17655.1	15701.6		540.48	90746.9	88904.1
540.78	18056.7	15669.7		540.38	89747.3	88903.3
540.68	18273.4	15632.5		540.28	89327	88902.3
540.58	18540.3	15590.8		540.18	89954.5	88901.2
540.48	18455.6	15545.4		540.08	89660.2	88900.2
540.38	18691.9	15495.6		539.98	90359.8	88898.9
540.28	19228.3	15441.9		539.88	90922.6	88897.4
540.18	19290.2	15383.9		539.78	90362.4	88896.1
540.08	19701.6	15321.1		539.68	89415.3	88894.5
539.98	19700.7	15254.4		539.58	90458	88893.1
539.88	19670.1	15185.1		539.48	89646	88891.9
539.78	19773	15114.1		539.38	90030.7	88890.7
539.68	19507.2	15042.6		539.28	90570.5	88889.2
539.58	19545.2	14970.9		539.18	90571	88887.6
539.48	19446.2	14900.4		539.08	90931.3	88885.8
539.38	18956.7	14833		538.98	90826.5	88884.1
539.28	18461.2	14768.4		538.88	89604.7	88882.4
539.18	18270.6	14707.1		538.78	90153.5	88880.8
539.08	18219.5	14650.7		538.68	90570.2	88879.3
538.98	17602.4	14598.2		538.58	90086.9	88877.9
538.88	17415.5	14549.6		538.48	89987.1	88876.5
538.78	16967.1	14505.4		538.38	90212.2	88875.1
538.68	16646.3	14466.1		538.28	89923.1	88873.8
538.58	16435.8	14431.3		538.18	89940.7	88872.7
538.48	15996.4	14402		538.08	89025.2	88871.6
538.38	15466.8	14376.8		537.98	90154.6	88870.7
538.28	15511.5	14356.3		537.88	89189.4	88869.8
538.18	15027.6	14340.5		537.78	90133	88869.1
538.08	14853.5	14327.7		537.68	88806.2	88868.1
537.98	14927.3	14316.6		537.58	90333.9	88867.1
537.88	14863.1	14307.4		537.48	90041.4	88866.1
537.78	14845.5	14299.4		537.38	89561.2	88865.1
537.68	14608.1	14292.3		537.28	89770.7	88864.1
537.58	14534.9	14285.9		537.18	89103.5	88863
537.48	14672	14280.7		537.08	90453.5	88862
537.38	14420.1	14277.5		536.98	89752.5	88861.2
537.28	14209.2	14275.6		536.88	88757.4	88860.5
537.18	14161.3	14274.5		536.78	89119.6	88860
537.08	14279	14274.2		536.68	88215.4	88859.7
536.98	14302.7	14273.9		536.58	89031.4	88859.5
536.88	14430.3	14273.5		536.48	89660.8	88859
536.78	14292.1	14273.1		536.38	90046.1	88858.5
536.68	14674.3	14272.5		536.28	88858.6	88858
536.58	14810.2	14271.7		536.18	88708	88857.5
536.48	14933.3	14270.8		536.08	89079.9	88857.1
536.38	14962.7	14269.8		535.98	88882.1	88856.7
536.28	15040.1	14268.5		535.88	89848.7	88856.1
536.18	15297.7	14267.2		535.78	90311.2	88855
536.08	15373	14265.5		535.68	90519.4	88853.9
535.98	15981.8	14263.5		535.58	89915.9	88852.5
535.88	16333.3	14261.1		535.48	89818.6	88851.1
535.78	16808.6	14258.2		535.38	90298.6	88849.7
535.68	17220.5	14254.7		535.28	89987.2	88848.2
535.58	17998.5	14250.4		535.18	90807.5	88846.4
535.48	18714.1	14245.3		535.08	91688	88844.2
535.38	19672.7	14239.2		534.98	91897.1	88841.6
535.28	21189.1	14231.5		534.88	92078.3	88838.5
535.18	23055.3	14222.2		534.78	92894	88834.8
535.08	24916.9	14210.6		534.68	93715.9	88830.6
534.98	27633.3	14196		534.58	93810.4	88825.6
534.88	31594.7	14177.7		534.48	95974.5	88819.4
534.78	36042	14154.7		534.38	98636.2	88811.7
534.68	41966.5	14125.7		534.28	100092	88801.9
534.58	49141.4	14088.8		534.18	104073	88789.6
534.48	59218.1	14042.3		534.08	106499	88774.1
534.38	69762.9	13984.4		533.98	112065	88754.6
534.28	81867.3	13913		533.88	118747	88730.1
534.18	96133.5	13826.1		533.78	125170	88700.1
534.08	110942	13722.1		533.68	131976	88663.2
533.98	127952	13599.8		533.58	141003	88618.9
533.88	142671	13459.3		533.48	148899	88566.7
533.78	154785	13301.7		533.38	158634	88506.1
533.68	164296	13129		533.28	167591	88436.8
533.58	170692	12944.8		533.18	174933	88359.6
533.48	173674	12753		533.08	181142	88274.9
533.38	172541	12558		532.98	185979	88184.2
533.28	166605	12364.5		532.88	188882	88089.2
533.18	157337	12177.1		532.78	188621	87991.7
533.08	145282	12000		532.68	186829	87894
532.98	131375	11836.1		532.58	182192	87797.9
532.88	118268	11687.2		532.48	177110	87705.7
532.78	106017	11554		532.38	169074	87618.8
532.68	93061.1	11436.2		532.28	161282	87538.5
532.58	82780.5	11332.5		532.18	153196	87465.5
532.48	74192.8	11241.7		532.08	144902	87400.2
532.38	65935.9	11162		531.98	137712	87342.2
532.28	60701.9	11091.6		531.88	132552	87291
532.18	55385.1	11029.2		531.78	126091	87246.2
532.08	50286.6	10973.7		531.68	121145	87206.6
531.98	46044.3	10924		531.58	118064	87171.5
531.88	41969.1	10879.9		531.48	115085	87140.6
531.78	38488.8	10841		531.38	111272	87113.1
531.68	34003.5	10806.9		531.28	108861	87088.6
531.58	31018.7	10777.3		531.18	105588	87067.3
531.48	27678.8	10751.9		531.08	102146	87049
531.38	24901.2	10730.4		530.98	99925.2	87033.1
531.28	22347.9	10712.4		530.88	98781.1	87019.8
531.18	20225.3	10697.5		530.78	95531.6	87008.8
531.08	18434.8	10685.3		530.68	94498.2	86999.5
530.98	16593.1	10675.4		530.58	92855.5	86991.8
530.88	15555.6	10667.3		530.48	92420.8	86985.5
530.78	15326	10660.6		530.38	91370.9	86980.1
530.68	14226.1	10655.1		530.28	91138	86975.5
530.58	13672.9	10650.4		530.18	90190.1	86971.3
530.48	13308.9	10646.4		530.08	90722.6	86967.6
530.38	12856.1	10643.1		529.98	89947	86964.6
530.28	12568.7	10640.2		529.88	88100.9	86962
530.18	12462.1	10637.6		529.78	88833.5	86959.8
530.08	12284.3	10635.4		529.68	88534	86958.1
529.98	11981.7	10633.5		529.58	88080.5	86956.7
529.88	11689.4	10631.8		529.48	88210.3	86955.3
529.78	11446.7	10630.4		529.38	88292	86954
529.68	11312.8	10629.3		529.28	88158.2	86952.8
529.58	11162	10628.4		529.18	88056.7	86951.6
529.48	11169.7	10627.6		529.08	88031	86950.4
529.38	11161.2	10626.8		528.98	88057.2	86949.5
529.28	11588.6	10625.9		528.88	87163.4	86948.6
529.18	11594.6	10625		528.78	88114.3	86947.7
529.08	11360.2	10624		528.68	87804.7	86946.9
528.98	11359	10623		528.58	87802.7	86946
528.88	11281.8	10622.1		528.48	88233.2	86945.2
528.78	11312.8	10621.3		528.38	86791.6	86944.5
528.68	11019.7	10620.6		528.28	87381.7	86943.8
528.58	10946.7	10619.9		528.18	87972.7	86943.3
528.48	11087.3	10619.4		528.08	87095.5	86942.9
528.38	10940.8	10618.9		527.98	87429.9	86942.3
528.28	11034.8	10618.4		527.88	88054.8	86941.6
528.18	11275.6	10617.8		527.78	87729	86940.9
528.08	10902.3	10617.4		527.68	87761.7	86940.3
527.98	10792.8	10616.9		527.58	86841.6	86939.6
527.88	10793.1	10616.5		527.48	87801.7	86939
527.78	11005.6	10616.2		527.38	87424.2	86938.6
527.68	10867.7	10615.9		527.28	87150.7	86938.2
527.58	10841.8	10615.6		527.18	87478.6	86937.7
527.48	10835.4	10615.3		527.08	87254.1	86937.2
527.38	10745.1	10615		526.98	87856.3	86936.8
527.28	10768	10614.8		526.88	86944.6	86936.6
527.18	10759.6	10614.6		526.78	86397.4	86936.4
527.08	10813.6	10614.4		526.68	86818.9	86936.4
526.98	11033.8	10614.1		526.58	86829.9	86988.8
526.88	10813	10613.8		526.48	87691.2	87041.2
526.78	10889.6	10613.4		526.38	87408.4	87093.5
526.68	10952.8	10613		526.28	87890.6	87145.9
526.58	11029.3	10612.6		526.18	86986.4	87198.3
526.48	10803.8	10612.3		526.08	86981.2	87250.6
526.38	10853.7	10612		525.98	87566.7	87303
526.28	10467.6	10611.9		525.88	87518.5	87355.4
526.18	10582.4	10611.7		525.78	87831.2	87407.8
526.08	10784.9	10611.7		525.68	87645.2	87460.1
525.98	10815	10721.8		525.58	87055.9	87512.5
525.88	10705	0		525.48	87517.7	0

## Sheet: Se3d
	EGCG Se3d	Background			EGCG-SeNPsSe3d	Background
Binding Energy/eV	Intensity/a.u.	Intensity/a.u.		Binding Energy/eV	Intensity/a.u.	Intensity/a.u.
63.68	13739.6	0		63.48	5900.36	0
63.58	13982.7	13841.1		63.38	5529.2	5639.9
63.48	13898.6	13722.2		63.28	5443.33	5637.77
63.38	13743.5	13564		63.18	5686.71	5635.65
63.28	13475	13452.5		63.08	5549.58	5632.77
63.18	13122.4	13411.1		62.98	5765.16	5623.23
63.08	13204.6	13379		62.88	5701.51	5591.46
62.98	13685.3	13337.7		62.78	5488.94	5544.89
62.88	13674.1	13310.9		62.68	5600.13	5480.58
62.78	13152	13283		62.58	5433.71	5448.74
62.68	12990	13225.9		62.48	5315.6	5404.94
62.58	13324.8	13139		62.38	5637.27	5383.74
62.48	13368.2	13106.9		62.28	5192.76	5360.61
62.38	13010.7	13073.8		62.18	5531.16	5351.79
62.28	12931.8	13038.2		62.08	5230.94	5337.9
62.18	12820	13035.5		61.98	5317.14	5335.38
62.08	13066.6	13033.3		61.88	5328.55	5332.3
61.98	13348.6	13030.6		61.78	5208.52	5330.36
61.88	13594.8	13027.2		61.68	5325.31	5327.9
61.78	13722.9	13022.9		61.58	5253.16	5326.22
61.68	13762.7	13018.1		61.48	5171.67	5323.03
61.58	13671.7	13013		61.38	5469.15	5313.45
61.48	13617.7	13007.9		61.28	5374.16	5293.12
61.38	13592.6	13002.6		61.18	5375.33	5262.21
61.28	13824	12996.8		61.08	5179.88	5212.62
61.18	14337.4	12990.4		60.98	5106.78	5170.33
61.08	14394	12983.2		60.88	5203	5142.9
60.98	14353.7	12975.6		60.78	5112.2	5142.3
60.88	14143.6	12967.7		60.68	5112.64	5141.57
60.78	14041.8	12959.9		60.58	5360.7	5140.74
60.68	14160.6	12952		60.48	5222.91	5139.92
60.58	14449.9	12944.1		60.38	5177.9	5139.11
60.48	14329.6	12935.8		60.28	5090.66	5138.23
60.38	14461.3	12926.9		60.18	5200.7	5137.51
60.28	14756.8	12917.5		60.08	5119.52	5136.68
60.18	14610.5	12907.8		59.98	5362.88	5135.66
60.08	14758.7	12897.5		59.88	5424.37	5134.48
59.98	15042.6	12886.8		59.78	5309.99	5133.13
59.88	14799.9	12875.5		59.68	5419.54	5131.47
59.78	15313.2	12863.4		59.58	5554.14	5129.75
59.68	15522.2	12851		59.48	5406.79	5127.82
59.58	15112.5	12838.3		59.38	5715.94	5125.54
59.48	15208.7	12824.8		59.28	5774.75	5123.01
59.38	15679.2	12811		59.18	5760.28	5119.93
59.28	15671.4	12796.8		59.08	6290.22	5116.13
59.18	15778.2	12782.1		58.98	6405.75	5111.83
59.08	15667.8	12766.6		58.88	6375.75	5107.02
58.98	16003.6	12750.6		58.78	6461.22	5101.84
58.88	16251.8	12734.2		58.68	6258.74	5096.75
58.78	15974.6	12717.7		58.58	6125.4	5091.83
58.68	15790.6	12701		58.48	6126.95	5086.91
58.58	15872.4	12684.2		58.38	6358.39	5081.93
58.48	15952.4	12667.4		58.28	6504.88	5076.57
58.38	16086.5	12650.4		58.18	6754.78	5070.82
58.28	16155.7	12633.3		58.08	6644.38	5064.92
58.18	15838.8	12616.3		57.98	6309.89	5059.05
58.08	15637	12599.2		57.88	6267.69	5053.26
57.98	15882.5	12582.1		57.78	6358.69	5047.74
57.88	16025.8	12565.1		57.68	6339.99	5042.67
57.78	15914.4	12548.1		57.58	5996.1	5037.48
57.68	15771.8	12530.7		57.48	6420.51	5032.15
57.58	15967.7	12513.1		57.38	6457.54	5026.74
57.48	16053.7	12494.9		57.28	6415.61	5021.18
57.38	16505.1	12475.5		57.18	6530.08	5014.93
57.28	17368.1	12453.3		57.08	6922.95	5007.77
57.18	18871.6	12426.8		56.98	7646.69	4999.31
57.08	21032.1	12392.1		56.88	8252.75	4988.41
56.98	25631	12344.7		56.78	9777.97	4973.57
56.88	31333.3	12278.3		56.68	11974.4	4953.04
56.78	39713.5	12183.7		56.58	14824.2	4924.71
56.68	52187.2	12049.9		56.48	18460.8	4885.69
56.58	67044.2	11866.9		56.38	23068.1	4833.89
56.48	83503.7	11627.6		56.28	27493.4	4767.41
56.38	97508.8	11329.9		56.18	32271.8	4685.89
56.28	107892	10979.9		56.08	35561.9	4589.44
56.18	113075	10590.3		55.98	38987.5	4479.56
56.08	112501	10177.4		55.88	41413.6	4359.23
55.98	109433	9754		55.78	41627.2	4231.59
55.88	108101	9326.45		55.68	41943.5	4099.47
55.78	110910	8892.44		55.58	41246	3964.59
55.68	118829	8442.8		55.48	42249.1	3827.14
55.58	129100	7968.35		55.38	44405.8	3685.69
55.48	136897	7466.07		55.28	46580.3	3539.85
55.38	139043	6943.83		55.18	47446.4	3389.07
55.28	132378	6419.79		55.08	47511.1	3235.88
55.18	118602	5918.24		54.98	44926.5	3085.18
55.08	100020	5463.81		54.88	40223	2943.68
54.98	78621.7	5074.81		54.78	33020.5	2816.65
54.88	59231.7	4758.23		54.68	26545.5	2708.47
54.78	44537.5	4512.92		54.58	20558.1	2620.77
54.68	32458.5	4330.55		54.48	15765.3	2553.13
54.58	24102.8	4197.6		54.38	11752.4	2502.39
54.48	19050.4	4101.06		54.28	9064.71	2465.16
54.38	15359.6	4031.02		54.18	7396.95	2438.15
54.28	12600.7	3978.77		54.08	6091.61	2418.43
54.18	10998.7	3938.39		53.98	5431.81	2403.87
54.08	9746.03	3906.52		53.88	4447.27	2392.76
53.98	8767.73	3880.9		53.78	4162.21	2384.12
53.88	7776.12	3859.62		53.68	3894.71	2377.14
53.78	7337.36	3841.7		53.58	3722.59	2371.56
53.68	6895.25	3826.44		53.48	3450.01	2366.75
53.58	6505.57	3813.24		53.38	3335.07	2362.59
53.48	6254.25	3801.6		53.28	3239.18	2359.04
53.38	5869.32	3791.38		53.18	3023.33	2356.03
53.28	5581.9	3782.19		53.08	2946.19	2353.45
53.18	5636.22	3774.04		52.98	2832.9	2351.18
53.08	5220.48	3767.07		52.88	2894.08	2349.18
52.98	4819.74	3761		52.78	2843.92	2347.27
52.88	4773.2	3755.57		52.68	2888.33	2345.49
52.78	4780.55	3751.19		52.58	2764.63	2343.87
52.68	4380.42	3747.61		52.48	2591.17	2342.36
52.58	4234.15	3744.38		52.38	2736.5	2341.01
52.48	4388.23	3741.42		52.28	2610.13	2339.75
52.38	4451.92	3738.8		52.18	2754.23	2338.58
52.28	4345.03	3736.26		52.08	2641.29	2337.44
52.18	4285.15	3733.64		51.98	2538.86	2336.38
52.08	4312.71	3731.19		51.88	2623.14	2335.27
51.98	4183.85	3729.14		51.78	2678.12	2334.27
51.88	3956.5	3727.43		51.68	2587.32	2333.23
51.78	3931.28	3726.03		51.58	2689.64	2332.2
51.68	3913.73	3724.93		51.48	2523.32	2331.21
51.58	3943.22	3724.13		51.38	2564.04	2330.28
51.48	3823.71	3723.45		51.28	2593.56	2329.41
51.38	3816.59	3722.83		51.18	2500.71	2328.65
51.28	3846.59	3722.25		51.08	2524.99	2327.95
51.18	3868.75	3721.68		50.98	2437.79	2327.25
51.08	3937.21	3721.07		50.88	2556.43	2326.71
50.98	3862.53	3720.42		50.78	2373.7	2326.27
50.88	3857.18	3719.77		50.68	2365.21	2325.88
50.78	3846.41	3719.11		50.58	2434.91	2325.54
50.68	3877.56	3718.55		50.48	2371.83	2325.39
50.58	3815.34	3718.09		50.38	2298.76	2325.21
50.48	3743.57	3717.51		50.28	2403.88	2325.05
50.38	3991.04	3716.95		50.18	2337.15	2325
50.28	3825.07	3716.4		50.08	2292.9	2343.57
50.18	3857.03	3715.93		49.98	2292.29	2362.14
50.08	3723.9	3715.52		49.88	2522.24	2380.72
49.98	3677.81	3715.29		49.78	2406.58	2399.29
49.88	3761.36	3715.12		49.68	2318.79	2417.87
49.78	3732.17	3715.1		49.58	2507.95	2436.44
49.68	3689.05	0		49.48	2512.44	0
1210.08
1209.08
1208.08
1207.08
1206.08
1205.08
1204.08
1203.08
1202.08
1201.08
1200.08
1199.08
1198.08
1197.08
1196.08
1195.08
1194.08
1193.08
1192.08
1191.08
1190.08
1189.08
1188.08
1187.08
1186.08
1185.08
1184.08
1183.08
1182.08
1181.08
1180.08
1179.08
1178.08
1177.08
1176.08
1175.08
1174.08
1173.08
1172.08
1171.08
1170.08
1169.08
1168.08
1167.08
1166.08
1165.08
1164.08
1163.08
1162.08
1161.08
1160.08
1159.08
1158.08
1157.08
1156.08
1155.08
1154.08
1153.08
1152.08
1151.08
1150.08
1149.08
1148.08
1147.08
1146.08
1145.08
1144.08
1143.08
1142.08
1141.08
1140.08
1139.08
1138.08
1137.08
1136.08
1135.08
1134.08
1133.08
1132.08
1131.08
1130.08
1129.08
1128.08
1127.08
1126.08
1125.08
1124.08
1123.08
1122.08
1121.08
1120.08
1119.08
1118.08
1117.08
1116.08
1115.08
1114.08
1113.08
1112.08
1111.08
1110.08
1109.08
1108.08
1107.08
1106.08
1105.08
1104.08
1103.08
1102.08
1101.08
1100.08
1099.08
1098.08
1097.08
1096.08
1095.08
1094.08
1093.08
1092.08
1091.08
1090.08
1089.08
1088.08
1087.08
1086.08
1085.08
1084.08
1083.08
1082.08
1081.08
1080.08
1079.08
1078.08
1077.08
1076.08
1075.08
1074.08
1073.08
1072.08
1071.08
1070.08
1069.08
1068.08
1067.08
1066.08
1065.08
1064.08
1063.08
1062.08
1061.08
1060.08
1059.08
1058.08
1057.08
1056.08
1055.08
1054.08
1053.08
1052.08
1051.08
1050.08
1049.08
1048.08
1047.08
1046.08
1045.08
1044.08
1043.08
1042.08
1041.08
1040.08
1039.08
1038.08
1037.08
1036.08
1035.08
1034.08
1033.08
1032.08
1031.08
1030.08
1029.08
1028.08
1027.08
1026.08
1025.08
1024.08
1023.08
1022.08
1021.08
1020.08
1019.08
1018.08
1017.08
1016.08
1015.08
1014.08
1013.08
1012.08
1011.08
1010.08
1009.08
1008.08
1007.08
1006.08
1005.08
1004.08
1003.08
1002.08
1001.08
1000.08
999.08
998.08
997.08
996.08
995.08
994.08
993.08
992.08
991.08
990.08
989.08
988.08
987.08
986.08
985.08
984.08
983.08
982.08
981.08
980.08
979.08
978.08
977.08
976.08
975.08
974.08
973.08
972.08
971.08
970.08
969.08
968.08
967.08
966.08
965.08
964.08
963.08
962.08
961.08
960.08
959.08
958.08
957.08
956.08
955.08
954.08
953.08
952.08
951.08
950.08
949.08
948.08
947.08
946.08
945.08
944.08
943.08
942.08
941.08
940.08
939.08
938.08
937.08
936.08
935.08
934.08
933.08
932.08
931.08
930.08
929.08
928.08
927.08
926.08
925.08
924.08
923.08
922.08
921.08
920.08
919.08
918.08
917.08
916.08
915.08
914.08
913.08
912.08
911.08
910.08
909.08
908.08
907.08
906.08
905.08
904.08
903.08
902.08
901.08
900.08
899.08
898.08
897.08
896.08
895.08
894.08
893.08
892.08
891.08
890.08
889.08
888.08
887.08
886.08
885.08
884.08
883.08
882.08
881.08
880.08
879.08
878.08
877.08
876.08
875.08
874.08
873.08
872.08
871.08
870.08
869.08
868.08
867.08
866.08
865.08
864.08
863.08
862.08
861.08
860.08
859.08
858.08
857.08
856.08
855.08
854.08
853.08
852.08
851.08
850.08
849.08
848.08
847.08
846.08
845.08
844.08
843.08
842.08
841.08
840.08
839.08
838.08
837.08
836.08
835.08
834.08
833.08
832.08
831.08
830.08
829.08
828.08
827.08
826.08
825.08
824.08
823.08
822.08
821.08
820.08
819.08
818.08
817.08
816.08
815.08
814.08
813.08
812.08
811.08
810.08
809.08
808.08
807.08
806.08
805.08
804.08
803.08
802.08
801.08
800.08
799.08
798.08
797.08
796.08
795.08
794.08
793.08
792.08
791.08
790.08
789.08
788.08
787.08
786.08
785.08
784.08
783.08
782.08
781.08
780.08
779.08
778.08
777.08
776.08
775.08
774.08
773.08
772.08
771.08
770.08
769.08
768.08
767.08
766.08
765.08
764.08
763.08
762.08
761.08
760.08
759.08
758.08
757.08
756.08
755.08
754.08
753.08
752.08
751.08
750.08
749.08
748.08
747.08
746.08
745.08
744.08
743.08
742.08
741.08
740.08
739.08
738.08
737.08
736.08
735.08
734.08
733.08
732.08
731.08
730.08
729.08
728.08
727.08
726.08
725.08
724.08
723.08
722.08
721.08
720.08
719.08
718.08
717.08
716.08
715.08
714.08
713.08
712.08
711.08
710.08
709.08
708.08
707.08
706.08
705.08
704.08
703.08
702.08
701.08
700.08
699.08
698.08
697.08
696.08
695.08
694.08
693.08
692.08
691.08
690.08
689.08
688.08
687.08
686.08
685.08
684.08
683.08
682.08
681.08
680.08
679.08
678.08
677.08
676.08
675.08
674.08
673.08
672.08
671.08
670.08
669.08
668.08
667.08
666.08
665.08
664.08
663.08
662.08
661.08
660.08
659.08
658.08
657.08
656.08
655.08
654.08
653.08
652.08
651.08
650.08
649.08
648.08
647.08
646.08
645.08
644.08
643.08
642.08
641.08
640.08
639.08
638.08
637.08
636.08
635.08
634.08
633.08
632.08
631.08
630.08
629.08
628.08
627.08
626.08
625.08
624.08
623.08
622.08
621.08
620.08
619.08
618.08
617.08
616.08
615.08
614.08
613.08
612.08
611.08
610.08
609.08
608.08
607.08
606.08
605.08
604.08
603.08
602.08
601.08
600.08
599.08
598.08
597.08
596.08
595.08
594.08
593.08
592.08
591.08
590.08
589.08
588.08
587.08
586.08
585.08
584.08
583.08
582.08
581.08
580.08
579.08
578.08
577.08
576.08
575.08
574.08
573.08
572.08
571.08
570.08
569.08
568.08
567.08
566.08
565.08
564.08
563.08
562.08
561.08
560.08
559.08
558.08
557.08
556.08
555.08
554.08
553.08
552.08
551.08
550.08
549.08
548.08
547.08
546.08
545.08
544.08
543.08
542.08
541.08
540.08
539.08
538.08
537.08
536.08
535.08
534.08
533.08
532.08
531.08
530.08
529.08
528.08
527.08
526.08
525.08
524.08
523.08
522.08
521.08
520.08
519.08
518.08
517.08
516.08
515.08
514.08
513.08
512.08
511.08
510.08
509.08
508.08
507.08
506.08
505.08
504.08
503.08
502.08
501.08
500.08
499.08
498.08
497.08
496.08
495.08
494.08
493.08
492.08
491.08
490.08
489.08
488.08
487.08
486.08
485.08
484.08
483.08
482.08
481.08
480.08
479.08
478.08
477.08
476.08
475.08
474.08
473.08
472.08
471.08
470.08
469.08
468.08
467.08
466.08
465.08
464.08
463.08
462.08
461.08
460.08
459.08
458.08
457.08
456.08
455.08
454.08
453.08
452.08
451.08
450.08
449.08
448.08
447.08
446.08
445.08
444.08
443.08
442.08
441.08
440.08
439.08
438.08
437.08
436.08
435.08
434.08
433.08
432.08
431.08
430.08
429.08
428.08
427.08
426.08
425.08
424.08
423.08
422.08
421.08
420.08
419.08
418.08
417.08
416.08
415.08
414.08
413.08
412.08
411.08
410.08
409.08
408.08
407.08
406.08
405.08
404.08
403.08
402.08
401.08
400.08
399.08
398.08
397.08
396.08
395.08
394.08
393.08
392.08
391.08
390.08
389.08
388.08
387.08
386.08
385.08
384.08
383.08
382.08
381.08
380.08
379.08
378.08
377.08
376.08
375.08
374.08
373.08
372.08
371.08
370.08
369.08
368.08
367.08
366.08
365.08
364.08
363.08
362.08
361.08
360.08
359.08
358.08
357.08
356.08
355.08
354.08
353.08
352.08
351.08
350.08
349.08
348.08
347.08
346.08
345.08
344.08
343.08
342.08
341.08
340.08
339.08
338.08
337.08
336.08
335.08
334.08
333.08
332.08
331.08
330.08
329.08
328.08
327.08
326.08
325.08
324.08
323.08
322.08
321.08
320.08
319.08
318.08
317.08
316.08
315.08
314.08
313.08
312.08
311.08
310.08
309.08
308.08
307.08
306.08
305.08
304.08
303.08
302.08
301.08
300.08
299.08
298.08
297.08
296.08
295.08
294.08
293.08
292.08
291.08
290.08
289.08
288.08
287.08
286.08
285.08
284.08
283.08
282.08
281.08
280.08
279.08
278.08
277.08
276.08
275.08
274.08
273.08
272.08
271.08
270.08
269.08
268.08
267.08
266.08
265.08
264.08
263.08
262.08
261.08
260.08
259.08
258.08
257.08
256.08
255.08
254.08
253.08
252.08
251.08
250.08
249.08
248.08
247.08
246.08
245.08
244.08
243.08
242.08
241.08
240.08
239.08
238.08
237.08
236.08
235.08
234.08
233.08
232.08
231.08
230.08
229.08
228.08
227.08
226.08
225.08
224.08
223.08
222.08
221.08
220.08
219.08
218.08
217.08
216.08
215.08
214.08
213.08
212.08
211.08
210.08
209.08
208.08
207.08
206.08
205.08
204.08
203.08
202.08
201.08
200.08
199.08
198.08
197.08
196.08
195.08
194.08
193.08
192.08
191.08
190.08
189.08
188.08
187.08
186.08
185.08
184.08
183.08
182.08
181.08
180.08
179.08
178.08
177.08
176.08
175.08
174.08
173.08
172.08
171.08
170.08
169.08
168.08
167.08
166.08
165.08
164.08
163.08
162.08
161.08
160.08
159.08
158.08
157.08
156.08
155.08
154.08
153.08
152.08
151.08
150.08
149.08
148.08
147.08
146.08
145.08
144.08
143.08
142.08
141.08
140.08
139.08
138.08
137.08
136.08
135.08
134.08
133.08
132.08
131.08
130.08
129.08
128.08
127.08
126.08
125.08
124.08
123.08
122.08
121.08
120.08
119.08
118.08
117.08
116.08
115.08
114.08
113.08
112.08
111.08
110.08
109.08
108.08
107.08
106.08
105.08
104.08
103.08
102.08
101.08
100.08
99.08
98.08
97.08
96.08
95.08
94.08
93.08
92.08
91.08
90.08
89.08
88.08
87.08
86.08
85.08
84.08
83.08
82.08
81.08
80.08
79.08
78.08
77.08
76.08
75.08
74.08
73.08
72.08
71.08
70.08
69.08
68.08
67.08
66.08
65.08
64.08
63.08
62.08
61.08
60.08
59.08
58.08
57.08
56.08
55.08
54.08
53.08
52.08
51.08
50.08
49.08
48.08
47.08
46.08
45.08
44.08
43.08
42.08
41.08
40.08
39.08
38.08
37.08
36.08
35.08
34.08
33.08
32.08
31.08
30.08
29.08
28.08
27.08
26.08
25.08
24.08
23.08
22.08
21.08
20.08
19.08
18.08
17.08
16.08
15.08
14.08
13.08
12.08
11.08
10.08
9.08
8.08
7.08
6.08
5.08
4.08
3.08
2.08
1.08
0.08
-0.92
-1.92
-2.92
-3.92
-4.92
-5.92
-6.92
-7.92
-8.92

## Sheet: ALL spectrogram
	EGCG			EGCG-SeNPs
Binding Energy/eV	Intensity/a.u.		Binding Energy/eV	Intensity/a.u.
1351.08	55612.3		1350.08	146237
1350.08	53312.2		1349.08	145144
1349.08	54435.2		1348.08	144079
1348.08	53395.3		1347.08	143444
1347.08	53053.5		1346.08	142912
1346.08	53641.8		1345.08	143761
1345.08	51659.8		1344.08	144867
1344.08	53147.5		1343.08	144187
1343.08	53511		1342.08	142863
1342.08	53311.4		1341.08	141408
1341.08	52910.4		1340.08	139388
1340.08	53140.1		1339.08	139343
1339.08	54280.6		1338.08	140800
1338.08	53908.3		1337.08	141184
1337.08	53351.1		1336.08	140158
1336.08	52134.7		1335.08	140796
1335.08	50822.9		1334.08	141652
1334.08	51868.1		1333.08	140827
1333.08	52490.7		1332.08	140448
1332.08	54345.8		1331.08	140249
1331.08	53590.5		1330.08	139286
1330.08	52861.6		1329.08	138636
1329.08	53157.1		1328.08	137874
1328.08	53434.4		1327.08	135878
1327.08	53491.7		1326.08	135222
1326.08	54849.7		1325.08	136762
1325.08	54081.8		1324.08	137212
1324.08	54229.1		1323.08	136570
1323.08	53602.8		1322.08	136867
1322.08	54302.9		1321.08	137183
1321.08	53341.3		1320.08	136595
1320.08	53705.3		1319.08	135458
1319.08	53415.7		1318.08	136090
1318.08	53229.3		1317.08	135978
1317.08	53531.3		1316.08	135187
1316.08	54085.4		1315.08	135306
1315.08	54248.5		1314.08	134756
1314.08	53055.6		1313.08	134575
1313.08	53569.3		1312.08	135359
1312.08	54450.2		1311.08	135316
1311.08	54179		1310.08	135730
1310.08	54307.3		1309.08	135181
1309.08	53190.3		1308.08	133558
1308.08	53234.1		1307.08	132893
1307.08	54253.4		1306.08	132783
1306.08	55858.7		1305.08	134104
1305.08	53972.1		1304.08	135171
1304.08	54662.1		1303.08	135862
1303.08	55054.5		1302.08	135727
1302.08	54371.1		1301.08	134979
1301.08	54578.6		1300.08	134302
1300.08	56077.4		1299.08	134086
1299.08	55417.8		1298.08	133686
1298.08	55690		1297.08	134937
1297.08	55481.4		1296.08	136110
1296.08	55685.8		1295.08	134021
1295.08	55185.5		1294.08	134264
1294.08	56291.8		1293.08	135883
1293.08	54931.8		1292.08	134525
1292.08	54246.7		1291.08	132927
1291.08	54781.5		1290.08	133495
1290.08	55049.8		1289.08	134230
1289.08	54587.9		1288.08	134677
1288.08	56329.4		1287.08	134446
1287.08	55488.1		1286.08	135257
1286.08	56193.1		1285.08	135917
1285.08	56097.2		1284.08	134416
1284.08	55059.7		1283.08	133456
1283.08	55409		1282.08	133735
1282.08	57990.4		1281.08	133169
1281.08	57054.3		1280.08	133809
1280.08	56930.8		1279.08	134445
1279.08	56674.9		1278.08	134510
1278.08	56185.8		1277.08	133688
1277.08	56763.1		1276.08	133439
1276.08	57268.9		1275.08	134454
1275.08	57412.5		1274.08	134684
1274.08	56914.5		1273.08	134993
1273.08	57082.7		1272.08	134402
1272.08	59122.4		1271.08	133573
1271.08	58543.8		1270.08	133691
1270.08	58716.2		1269.08	134154
1269.08	57801.5		1268.08	134939
1268.08	58526.1		1267.08	134767
1267.08	58374.5		1266.08	134743
1266.08	58303.9		1265.08	134499
1265.08	59389.7		1264.08	134177
1264.08	57839.9		1263.08	134889
1263.08	58954.7		1262.08	136097
1262.08	59886.1		1261.08	138010
1261.08	58113.9		1260.08	137774
1260.08	58217.4		1259.08	135999
1259.08	60281.9		1258.08	136853
1258.08	61528.6		1257.08	137079
1257.08	60127.8		1256.08	136061
1256.08	59695.7		1255.08	135978
1255.08	59848.9		1254.08	136133
1254.08	61058.4		1253.08	135953
1253.08	61204.3		1252.08	136337
1252.08	61204.8		1251.08	136837
1251.08	62924		1250.08	137996
1250.08	61395.4		1249.08	138807
1249.08	62844.5		1248.08	139241
1248.08	62178		1247.08	139579
1247.08	62593.2		1246.08	139758
1246.08	64469.9		1245.08	140302
1245.08	63881.6		1244.08	142239
1244.08	62041.4		1243.08	142161
1243.08	63851.9		1242.08	140686
1242.08	63406.7		1241.08	141143
1241.08	65375.6		1240.08	142189
1240.08	64936.6		1239.08	141962
1239.08	64847.5		1238.08	142563
1238.08	63898.2		1237.08	143483
1237.08	64303.6		1236.08	143155
1236.08	65542.6		1235.08	142642
1235.08	65127.5		1234.08	143598
1234.08	66725.6		1233.08	144952
1233.08	67284.5		1232.08	145206
1232.08	66539.9		1231.08	145810
1231.08	66454.2		1230.08	146672
1230.08	68430.8		1229.08	146904
1229.08	68552.4		1228.08	146631
1228.08	70086		1227.08	146932
1227.08	69709.4		1226.08	146891
1226.08	69681.9		1225.08	147410
1225.08	69138.4		1224.08	148922
1224.08	68929.3		1223.08	149373
1223.08	68632.7		1222.08	147281
1222.08	67558.5		1221.08	144362
1221.08	65964.3		1220.08	141792
1220.08	64836.3		1219.08	140090
1219.08	63931.7		1218.08	138992
1218.08	61405		1217.08	136946
1217.08	60224.1		1216.08	134049
1216.08	59562.8		1215.08	132894
1215.08	55967.4		1214.08	132095
1214.08	54969		1213.08	130767
1213.08	53644.9		1212.08	128922
1212.08	51515.8		1211.08	127778
1211.08	50625.2		1210.08	126794
1210.08	48662.9		1209.08	126159
1209.08	50026.3		1208.08	126045
1208.08	49414.8		1207.08	125267
1207.08	49213.9		1206.08	125672
1206.08	48576.8		1205.08	126669
1205.08	47173.2		1204.08	125869
1204.08	48217		1203.08	124426
1203.08	47880.8		1202.08	124931
1202.08	48353.1		1201.08	125224
1201.08	47805.3		1200.08	125532
1200.08	46636.4		1199.08	125993
1199.08	46687.8		1198.08	126054
1198.08	47990.1		1197.08	125538
1197.08	47586.9		1196.08	125368
1196.08	47912		1195.08	126089
1195.08	47501.9		1194.08	127213
1194.08	47759.1		1193.08	127544
1193.08	48346.7		1192.08	127744
1192.08	48941.2		1191.08	128092
1191.08	49630.6		1190.08	127685
1190.08	49001.2		1189.08	127059
1189.08	48603		1188.08	126827
1188.08	49599.1		1187.08	126408
1187.08	48666.5		1186.08	125983
1186.08	48921.8		1185.08	127460
1185.08	49131.4		1184.08	127864
1184.08	49643.3		1183.08	128020
1183.08	49353.8		1182.08	128464
1182.08	49185.7		1181.08	127809
1181.08	48290.7		1180.08	127252
1180.08	49548.8		1179.08	128078
1179.08	50295.3		1178.08	128620
1178.08	49790.3		1177.08	128283
1177.08	49782.7		1176.08	129191
1176.08	49755.1		1175.08	129504
1175.08	51902.6		1174.08	129061
1174.08	50980.2		1173.08	128734
1173.08	50437.5		1172.08	129450
1172.08	51040.7		1171.08	129907
1171.08	51451.7		1170.08	130339
1170.08	50770.6		1169.08	129447
1169.08	50382.8		1168.08	128709
1168.08	50887.4		1167.08	130724
1167.08	52553		1166.08	131682
1166.08	51741.7		1165.08	130073
1165.08	51443.1		1164.08	129396
1164.08	52677.7		1163.08	130871
1163.08	52548.2		1162.08	132107
1162.08	50678.2		1161.08	131851
1161.08	51954.3		1160.08	131124
1160.08	53473.1		1159.08	130534
1159.08	52387.5		1158.08	130319
1158.08	51865.8		1157.08	131901
1157.08	52083.7		1156.08	132921
1156.08	52607.4		1155.08	132164
1155.08	52049		1154.08	131641
1154.08	53698.8		1153.08	132319
1153.08	53582		1152.08	132789
1152.08	53135.4		1151.08	132723
1151.08	53561.1		1150.08	133300
1150.08	52092.8		1149.08	133229
1149.08	52779.3		1148.08	132351
1148.08	53885.5		1147.08	132835
1147.08	53926		1146.08	134069
1146.08	53360.9		1145.08	133597
1145.08	54127.9		1144.08	133702
1144.08	54268.8		1143.08	134007
1143.08	53843.9		1142.08	134594
1142.08	55138.3		1141.08	135585
1141.08	53653		1140.08	135189
1140.08	54666		1139.08	134560
1139.08	54389.1		1138.08	135612
1138.08	55126.4		1137.08	137186
1137.08	55945.9		1136.08	137520
1136.08	54688.8		1135.08	136342
1135.08	55784.7		1134.08	135866
1134.08	55298.2		1133.08	136285
1133.08	54846.7		1132.08	137569
1132.08	55736.4		1131.08	138107
1131.08	55549.3		1130.08	137617
1130.08	56095.4		1129.08	137829
1129.08	55921.2		1128.08	138665
1128.08	54826.3		1127.08	137764
1127.08	55877.2		1126.08	136809
1126.08	56087.9		1125.08	137255
1125.08	57132.7		1124.08	137765
1124.08	56883.1		1123.08	138536
1123.08	57685.7		1122.08	139471
1122.08	56374.6		1121.08	139979
1121.08	56852.4		1120.08	140050
1120.08	57241.9		1119.08	139183
1119.08	56010.8		1118.08	139512
1118.08	57377.2		1117.08	140384
1117.08	56946		1116.08	140584
1116.08	57030.5		1115.08	140952
1115.08	57522.9		1114.08	141270
1114.08	57890		1113.08	140581
1113.08	58329.5		1112.08	140941
1112.08	59012.3		1111.08	141017
1111.08	58963.9		1110.08	139893
1110.08	58135.2		1109.08	141233
1109.08	57934.3		1108.08	141981
1108.08	58765		1107.08	141545
1107.08	58497.8		1106.08	141863
1106.08	58423.8		1105.08	143380
1105.08	58659		1104.08	144428
1104.08	58057.9		1103.08	144727
1103.08	60137.8		1102.08	144802
1102.08	59099.3		1101.08	144049
1101.08	58394.1		1100.08	143355
1100.08	58966.1		1099.08	144159
1099.08	60046.5		1098.08	144640
1098.08	59899.1		1097.08	144776
1097.08	60610.4		1096.08	144823
1096.08	59207.2		1095.08	145068
1095.08	60260.1		1094.08	145021
1094.08	59061.7		1093.08	144353
1093.08	58892.8		1092.08	144179
1092.08	60075.5		1091.08	145838
1091.08	60809.8		1090.08	147764
1090.08	61445.9		1089.08	148450
1089.08	62501.9		1088.08	147585
1088.08	61907.2		1087.08	148522
1087.08	60719.9		1086.08	148880
1086.08	60168.3		1085.08	148678
1085.08	61431.1		1084.08	149331
1084.08	61371.8		1083.08	148839
1083.08	60442.8		1082.08	147559
1082.08	61305.9		1081.08	147244
1081.08	62315.1		1080.08	147441
1080.08	60681.7		1079.08	147807
1079.08	60543.7		1078.08	148069
1078.08	61878		1077.08	148396
1077.08	62333.1		1076.08	149207
1076.08	63248.4		1075.08	149684
1075.08	61691.7		1074.08	150124
1074.08	62599.8		1073.08	150952
1073.08	62641.2		1072.08	152273
1072.08	63870.4		1071.08	152188
1071.08	64020.3		1070.08	152398
1070.08	63250.8		1069.08	151882
1069.08	62590.7		1068.08	152306
1068.08	61006.7		1067.08	152729
1067.08	62179.5		1066.08	152170
1066.08	62446.2		1065.08	152660
1065.08	64320.2		1064.08	153559
1064.08	64115.9		1063.08	153388
1063.08	64194.4		1062.08	153419
1062.08	64062.5		1061.08	153406
1061.08	64226.8		1060.08	152106
1060.08	63480.4		1059.08	152112
1059.08	63751.8		1058.08	152882
1058.08	65357.2		1057.08	153260
1057.08	65959.2		1056.08	155351
1056.08	65993.9		1055.08	155419
1055.08	65947.1		1054.08	155411
1054.08	64390.8		1053.08	155916
1053.08	64665.8		1052.08	156063
1052.08	65952.5		1051.08	156153
1051.08	66064.3		1050.08	156016
1050.08	66359		1049.08	157364
1049.08	66840.9		1048.08	157263
1048.08	66784.3		1047.08	157198
1047.08	67632.5		1046.08	159445
1046.08	66150.6		1045.08	160001
1045.08	67353.4		1044.08	158786
1044.08	68222.7		1043.08	158494
1043.08	66693.2		1042.08	159393
1042.08	67607.9		1041.08	160467
1041.08	67362.6		1040.08	161523
1040.08	66488.2		1039.08	162019
1039.08	67058.5		1038.08	161651
1038.08	68529.8		1037.08	160634
1037.08	67737.6		1036.08	159935
1036.08	66955.2		1035.08	160529
1035.08	67166.3		1034.08	160922
1034.08	67236.2		1033.08	160255
1033.08	68627.6		1032.08	159763
1032.08	69261.8		1031.08	159882
1031.08	69156.2		1030.08	160818
1030.08	69531.4		1029.08	162114
1029.08	69441		1028.08	162815
1028.08	69857.5		1027.08	163086
1027.08	71185.9		1026.08	163979
1026.08	71098.2		1025.08	165856
1025.08	70756.3		1024.08	167277
1024.08	69732.2		1023.08	166875
1023.08	71477.6		1022.08	166211
1022.08	71483.9		1021.08	167397
1021.08	71775.9		1020.08	168862
1020.08	71839.6		1019.08	168752
1019.08	73789.6		1018.08	167154
1018.08	72864.9		1017.08	166132
1017.08	72321.8		1016.08	166210
1016.08	74113.8		1015.08	166894
1015.08	74023.2		1014.08	167276
1014.08	72367.6		1013.08	167878
1013.08	72704		1012.08	168965
1012.08	71534.6		1011.08	168581
1011.08	71149.4		1010.08	167708
1010.08	72649.9		1009.08	168575
1009.08	73842.2		1008.08	169546
1008.08	74114.5		1007.08	170023
1007.08	74012.9		1006.08	171264
1006.08	74182.7		1005.08	172378
1005.08	76548.3		1004.08	173442
1004.08	77639.1		1003.08	174571
1003.08	78259.8		1002.08	175779
1002.08	79177		1001.08	175674
1001.08	79110.4		1000.08	175706
1000.08	79538.1		999.08	176912
999.08	78347.5		998.08	176470
998.08	78207		997.08	176114
997.08	77432.1		996.08	176736
996.08	75927.1		995.08	175390
995.08	74450.9		994.08	173629
994.08	75523.8		993.08	173074
993.08	74235.6		992.08	172249
992.08	71263.1		991.08	170308
991.08	70375.8		990.08	169370
990.08	70224.6		989.08	171004
989.08	70949.2		988.08	171615
988.08	67378.4		987.08	170951
987.08	67447.1		986.08	170546
986.08	69729.8		985.08	170956
985.08	70587.8		984.08	173725
984.08	73503		983.08	176638
983.08	76177.8		982.08	178854
982.08	77819.3		981.08	180385
981.08	80974		980.08	183120
980.08	86224.4		979.08	185407
979.08	89582.5		978.08	185961
978.08	92045.6		977.08	186045
977.08	91847.5		976.08	186019
976.08	88622.5		975.08	184284
975.08	83390		974.08	181701
974.08	78632.1		973.08	179225
973.08	76186		972.08	176535
972.08	70287.7		971.08	173352
971.08	66732.7		970.08	169997
970.08	64269.5		969.08	166581
969.08	58001.1		968.08	163812
968.08	54910		967.08	161509
967.08	51098.9		966.08	159907
966.08	50139.5		965.08	158881
965.08	47375.8		964.08	158242
964.08	46351		963.08	157661
963.08	45403.3		962.08	157615
962.08	46118		961.08	157921
961.08	45137.6		960.08	158626
960.08	44224.4		959.08	158726
959.08	44243.1		958.08	158775
958.08	45311.4		957.08	159213
957.08	44448.6		956.08	159152
956.08	43688.3		955.08	158999
955.08	43396.1		954.08	160016
954.08	45513		953.08	160698
953.08	46051.5		952.08	161814
952.08	46455.7		951.08	162134
951.08	44913.1		950.08	160740
950.08	43891.2		949.08	160547
949.08	44576.4		948.08	161151
948.08	44694.3		947.08	161746
947.08	44659.1		946.08	162937
946.08	45951.3		945.08	162200
945.08	44618.7		944.08	159914
944.08	44886.7		943.08	158975
943.08	45856		942.08	160008
942.08	44859.3		941.08	161244
941.08	44133.3		940.08	161343
940.08	45659.3		939.08	161506
939.08	44991.6		938.08	162947
938.08	45375.2		937.08	165161
937.08	46319.1		936.08	164950
936.08	45563.3		935.08	163527
935.08	44512		934.08	163342
934.08	45676.8		933.08	163660
933.08	45888.1		932.08	163745
932.08	46767.6		931.08	164369
931.08	44715.8		930.08	166281
930.08	45732.1		929.08	167126
929.08	46176.1		928.08	166427
928.08	47086.5		927.08	166203
927.08	45572.6		926.08	166962
926.08	47996.3		925.08	166823
925.08	47540.4		924.08	166000
924.08	46284.9		923.08	166561
923.08	46178.5		922.08	167599
922.08	46900.8		921.08	167827
921.08	47185		920.08	167926
920.08	47833.5		919.08	167976
919.08	46451.3		918.08	168613
918.08	46719.8		917.08	169509
917.08	48018.5		916.08	169446
916.08	47609.3		915.08	169117
915.08	49441.4		914.08	169656
914.08	48319.2		913.08	168703
913.08	48455.9		912.08	168959
912.08	48213.2		911.08	169166
911.08	48294.5		910.08	168519
910.08	48418.9		909.08	169843
909.08	47152.3		908.08	169850
908.08	48669.8		907.08	170025
907.08	47600.5		906.08	171273
906.08	47868.3		905.08	172619
905.08	47492.5		904.08	173203
904.08	48245.4		903.08	172400
903.08	48007		902.08	172504
902.08	48120.2		901.08	173097
901.08	49206.1		900.08	174186
900.08	48602.9		899.08	174290
899.08	49165.8		898.08	174357
898.08	47422		897.08	175052
897.08	47724.1		896.08	175495
896.08	48181.2		895.08	176409
895.08	49825.8		894.08	175651
894.08	48871.6		893.08	174145
893.08	49756.7		892.08	174826
892.08	48648		891.08	176219
891.08	48900.5		890.08	176971
890.08	49317.4		889.08	176404
889.08	48361.3		888.08	175043
888.08	49463.8		887.08	174639
887.08	49488.6		886.08	176145
886.08	49514.7		885.08	177311
885.08	49592.1		884.08	176582
884.08	49783.6		883.08	176698
883.08	49556.6		882.08	178675
882.08	49393.1		881.08	178740
881.08	49867.2		880.08	177618
880.08	49352		879.08	177924
879.08	48959.3		878.08	179292
878.08	50100.7		877.08	180447
877.08	50158.9		876.08	180715
876.08	51350.8		875.08	180837
875.08	51414.8		874.08	180205
874.08	52154.8		873.08	181028
873.08	51060.1		872.08	181155
872.08	50854		871.08	180160
871.08	51206.2		870.08	180075
870.08	51277.6		869.08	180826
869.08	50608.7		868.08	181937
868.08	49369		867.08	183017
867.08	50810.8		866.08	183280
866.08	51089.1		865.08	182326
865.08	50918.2		864.08	182489
864.08	51781.6		863.08	183648
863.08	51756.2		862.08	183431
862.08	51154.4		861.08	181971
861.08	51779.1		860.08	183900
860.08	50647.3		859.08	185129
859.08	51890.1		858.08	183860
858.08	52005.4		857.08	183826
857.08	52183.4		856.08	184672
856.08	51816.1		855.08	184866
855.08	51404.9		854.08	185496
854.08	52496		853.08	185981
853.08	51651.2		852.08	186192
852.08	51092.7		851.08	185916
851.08	51703.6		850.08	186422
850.08	51609.6		849.08	186289
849.08	52740.6		848.08	186118
848.08	53339.9		847.08	187138
847.08	54302.2		846.08	187445
846.08	52349.5		845.08	188633
845.08	53847.5		844.08	189030
844.08	52976.2		843.08	187857
843.08	52592.5		842.08	186999
842.08	53194		841.08	186852
841.08	53356.4		840.08	186916
840.08	53931		839.08	187149
839.08	53204.5		838.08	188815
838.08	52327.4		837.08	191081
837.08	51153		836.08	192109
836.08	51984.8		835.08	191843
835.08	54419.3		834.08	190399
834.08	53661		833.08	191024
833.08	54401.3		832.08	191861
832.08	54564.1		831.08	191147
831.08	55605.2		830.08	191285
830.08	54736		829.08	192935
829.08	54428.3		828.08	193481
828.08	53789.9		827.08	193683
827.08	56132		826.08	193044
826.08	54826.6		825.08	193786
825.08	53620.3		824.08	195709
824.08	54628.8		823.08	195587
823.08	54276.6		822.08	194087
822.08	54312.4		821.08	193977
821.08	54298.9		820.08	194433
820.08	55186.9		819.08	195537
819.08	55500.5		818.08	196466
818.08	55731.4		817.08	196218
817.08	55832.4		816.08	196153
816.08	53508.7		815.08	195852
815.08	54310.3		814.08	196115
814.08	55571.6		813.08	197185
813.08	55497.3		812.08	198310
812.08	54991.2		811.08	199420
811.08	55244.6		810.08	199151
810.08	56705.6		809.08	198204
809.08	55184.7		808.08	197472
808.08	55784.6		807.08	198809
807.08	57923.6		806.08	199216
806.08	56417.5		805.08	197946
805.08	55394.9		804.08	199837
804.08	56350		803.08	200826
803.08	56431.9		802.08	200959
802.08	56794.7		801.08	201407
801.08	58419.3		800.08	201599
800.08	57570.6		799.08	202650
799.08	57797.6		798.08	202538
798.08	57167.3		797.08	202423
797.08	56897.1		796.08	203816
796.08	57483.6		795.08	204330
795.08	57690.6		794.08	203153
794.08	58263.4		793.08	203326
793.08	56759.3		792.08	203959
792.08	57830.9		791.08	202728
791.08	56202.2		790.08	201603
790.08	58053.1		789.08	203142
789.08	59132.5		788.08	205010
788.08	57438.7		787.08	204545
787.08	58047.3		786.08	205050
786.08	57719.2		785.08	204979
785.08	58488.7		784.08	203708
784.08	57708.1		783.08	204107
783.08	57592.9		782.08	205134
782.08	58503.4		781.08	204552
781.08	57815.8		780.08	204476
780.08	56736.4		779.08	205943
779.08	58581.6		778.08	206855
778.08	58671.4		777.08	207324
777.08	58545		776.08	208620
776.08	60277.1		775.08	207999
775.08	59342.1		774.08	207607
774.08	59586.2		773.08	207220
773.08	58890.5		772.08	205909
772.08	59627.6		771.08	206729
771.08	58315.1		770.08	208278
770.08	58802.6		769.08	210094
769.08	58566.7		768.08	211657
768.08	58790.8		767.08	210361
767.08	57837.1		766.08	209446
766.08	58666.8		765.08	210270
765.08	58468.9		764.08	211829
764.08	61358.5		763.08	211722
763.08	60302		762.08	211139
762.08	58670.4		761.08	211348
761.08	59022.6		760.08	211017
760.08	60488.8		759.08	211474
759.08	59671.9		758.08	212425
758.08	62005.3		757.08	213030
757.08	60399.6		756.08	212855
756.08	60277.5		755.08	212521
755.08	60849.4		754.08	212084
754.08	62159.2		753.08	213278
753.08	61178.7		752.08	215420
752.08	60699.8		751.08	215723
751.08	60256.9		750.08	217209
750.08	60114.8		749.08	219138
749.08	60338.1		748.08	219309
748.08	60793.1		747.08	217938
747.08	60613.7		746.08	217544
746.08	59698.2		745.08	218347
745.08	59216.6		744.08	218594
744.08	61637.4		743.08	218330
743.08	59932.1		742.08	217423
742.08	61932.9		741.08	218672
741.08	62196.7		740.08	219891
740.08	60896.6		739.08	219926
739.08	62562.9		738.08	220298
738.08	61850.5		737.08	219737
737.08	62319.4		736.08	219183
736.08	61458.4		735.08	218986
735.08	62048.9		734.08	219242
734.08	63686.8		733.08	220501
733.08	62404.5		732.08	222105
732.08	61941.3		731.08	222602
731.08	63420.9		730.08	221643
730.08	62930.1		729.08	221369
729.08	62039.7		728.08	222164
728.08	61906.2		727.08	222745
727.08	62068.8		726.08	222831
726.08	63477.2		725.08	223260
725.08	63945.7		724.08	224269
724.08	63073.4		723.08	225132
723.08	62960.7		722.08	225112
722.08	62746.7		721.08	224286
721.08	64699.3		720.08	224130
720.08	64289.2		719.08	225057
719.08	64107.6		718.08	224938
718.08	63642.3		717.08	225714
717.08	63877.4		716.08	226863
716.08	63532.8		715.08	225928
715.08	63905.6		714.08	225291
714.08	64823.3		713.08	226144
713.08	64192.1		712.08	225956
712.08	62682.2		711.08	226502
711.08	63645.9		710.08	228188
710.08	65517.1		709.08	228106
709.08	64637.2		708.08	227424
708.08	64698.4		707.08	228442
707.08	64350.2		706.08	228480
706.08	64917.7		705.08	228278
705.08	64273		704.08	228388
704.08	65393.6		703.08	228335
703.08	65308.5		702.08	229076
702.08	66614.2		701.08	231319
701.08	65982.6		700.08	232594
700.08	65945.5		699.08	230573
699.08	66214.9		698.08	230031
698.08	63761.2		697.08	230720
697.08	65252.6		696.08	231075
696.08	65094.5		695.08	232075
695.08	66508.4		694.08	231630
694.08	66092.6		693.08	232012
693.08	66020.9		692.08	233993
692.08	65659.7		691.08	233885
691.08	66262.6		690.08	233714
690.08	66833.4		689.08	235091
689.08	66152		688.08	234341
688.08	66576.9		687.08	233296
687.08	65521.1		686.08	234915
686.08	67500.5		685.08	238133
685.08	67771.7		684.08	238074
684.08	65799.6		683.08	236718
683.08	66985.6		682.08	238527
682.08	66629.3		681.08	239867
681.08	68140.6		680.08	238120
680.08	67533.3		679.08	236917
679.08	68403.7		678.08	237166
678.08	67099.5		677.08	238050
677.08	67594.4		676.08	237756
676.08	65847.6		675.08	237816
675.08	68152.3		674.08	240266
674.08	68538.4		673.08	240954
673.08	66956.8		672.08	241444
672.08	67001.4		671.08	241267
671.08	67733.6		670.08	241635
670.08	68105.9		669.08	241496
669.08	69440		668.08	239534
668.08	68271.3		667.08	240101
667.08	67973.4		666.08	242210
666.08	67414.9		665.08	242291
665.08	67554.4		664.08	242693
664.08	68230.4		663.08	244046
663.08	68253.7		662.08	244336
662.08	68409		661.08	243878
661.08	69125.1		660.08	244720
660.08	69423		659.08	245086
659.08	69601.3		658.08	246334
658.08	69207.7		657.08	246655
657.08	69627.5		656.08	245953
656.08	68068.5		655.08	244309
655.08	69251.5		654.08	244095
654.08	69592.4		653.08	246803
653.08	68217.3		652.08	247007
652.08	69334		651.08	246780
651.08	69579.8		650.08	246426
650.08	70173.7		649.08	245693
649.08	69642.7		648.08	247472
648.08	69174.1		647.08	249009
647.08	68714.6		646.08	247928
646.08	71492		645.08	247854
645.08	70621.4		644.08	248590
644.08	70753		643.08	250142
643.08	71241.9		642.08	253266
642.08	70939.1		641.08	253626
641.08	69600.7		640.08	251981
640.08	70746.1		639.08	252258
639.08	72325.6		638.08	252888
638.08	71039		637.08	254443
637.08	70658.6		636.08	255682
636.08	69841.4		635.08	254772
635.08	71696.5		634.08	254262
634.08	70990.9		633.08	254527
633.08	72253.5		632.08	256264
632.08	71669.2		631.08	256144
631.08	70742.8		630.08	254903
630.08	70667.6		629.08	256435
629.08	70331		628.08	258610
628.08	73265.7		627.08	259261
627.08	73589.3		626.08	258913
626.08	71800		625.08	257246
625.08	71366.2		624.08	255519
624.08	74183.6		623.08	254839
623.08	73016.2		622.08	256201
622.08	73298.9		621.08	258400
621.08	73594.6		620.08	259443
620.08	72400.8		619.08	258592
619.08	73338.3		618.08	257769
618.08	74065.6		617.08	259981
617.08	73120.4		616.08	262213
616.08	73259		615.08	262430
615.08	72960.9		614.08	261719
614.08	73486.6		613.08	263144
613.08	74431.6		612.08	263882
612.08	74377.9		611.08	263190
611.08	72878.7		610.08	262942
610.08	73166.6		609.08	263063
609.08	74524.4		608.08	263787
608.08	73514.3		607.08	264168
607.08	72289.6		606.08	263600
606.08	72280.5		605.08	264575
605.08	73453.2		604.08	264234
604.08	73083.1		603.08	264648
603.08	73600.4		602.08	265808
602.08	73474.3		601.08	267552
601.08	72969.7		600.08	267824
600.08	73326.7		599.08	267681
599.08	74037.8		598.08	267196
598.08	73408.8		597.08	267335
597.08	73151.3		596.08	267477
596.08	74829.4		595.08	267458
595.08	74453		594.08	270543
594.08	75799.1		593.08	271423
593.08	76536.6		592.08	270794
592.08	74805.9		591.08	272751
591.08	75035.4		590.08	274863
590.08	74465.2		589.08	272218
589.08	75357.2		588.08	270877
588.08	76046.4		587.08	271487
587.08	74806.9		586.08	270498
586.08	76721.5		585.08	271448
585.08	75296.2		584.08	272641
584.08	75813.4		583.08	272616
583.08	76407.5		582.08	273428
582.08	75871		581.08	274175
581.08	75228.5		580.08	273330
580.08	75820.9		579.08	272535
579.08	74029.9		578.08	273498
578.08	74943.9		577.08	274357
577.08	75486.6		576.08	275317
576.08	74023.3		575.08	276608
575.08	74419.5		574.08	278466
574.08	75966		573.08	279577
573.08	75333.1		572.08	277498
572.08	75223.6		571.08	276840
571.08	74026.6		570.08	277986
570.08	74432.6		569.08	277468
569.08	74900.3		568.08	277498
568.08	74535.7		567.08	276711
567.08	73629.1		566.08	276035
566.08	75501.7		565.08	277330
565.08	75428.1		564.08	279864
564.08	77750.5		563.08	281595
563.08	79438.3		562.08	281989
562.08	79839.6		561.08	284822
561.08	80261.5		560.08	287691
560.08	83401.7		559.08	287766
559.08	83432.7		558.08	286585
558.08	85292.9		557.08	285319
557.08	86085.5		556.08	286939
556.08	82528.4		555.08	289709
555.08	79959.9		554.08	290062
554.08	78311.3		553.08	290275
553.08	74071.5		552.08	287667
552.08	72912.4		551.08	283131
551.08	69516.8		550.08	282111
550.08	66819.8		549.08	280713
549.08	63758.6		548.08	279419
548.08	62854.5		547.08	278907
547.08	61484.2		546.08	274897
546.08	58548.6		545.08	272837
545.08	55236.4		544.08	272890
544.08	53143.3		543.08	271590
543.08	51389.1		542.08	271074
542.08	50919.6		541.08	273182
541.08	54662.6		540.08	276305
540.08	57159.6		539.08	275223
539.08	54032		538.08	272165
538.08	48999.4		537.08	271400
537.08	46124.2		536.08	277922
536.08	51090.2		535.08	317566
535.08	111387		534.08	407403
534.08	347456		533.08	463180
533.08	356625		532.08	397281
532.08	180509		531.08	306383
531.08	72507.4		530.08	274215
530.08	42012.2		529.08	268242
529.08	35925.5		528.08	266396
528.08	34209.6		527.08	265002
527.08	34064		526.08	266287
526.08	31841.4		525.08	267851
525.08	31662.2		524.08	267294
524.08	32113		523.08	267218
523.08	31920.9		522.08	267469
522.08	31724.9		521.08	268204
521.08	33494		520.08	268605
520.08	32072.8		519.08	268549
519.08	32196.6		518.08	269611
518.08	33066.2		517.08	269317
517.08	33012.4		516.08	268878
516.08	32116.5		515.08	269917
515.08	32859.9		514.08	269949
514.08	32936.4		513.08	269587
513.08	32328.7		512.08	269619
512.08	32867.8		511.08	270190
511.08	33103.2		510.08	271807
510.08	33362.1		509.08	272433
509.08	32730.3		508.08	272411
508.08	32678.1		507.08	274493
507.08	31566.3		506.08	275190
506.08	32959.6		505.08	273365
505.08	32815.2		504.08	274097
504.08	33136.5		503.08	275214
503.08	32772.2		502.08	275614
502.08	32078.4		501.08	277513
501.08	32846.5		500.08	277264
500.08	33591.4		499.08	276515
499.08	33429.4		498.08	278320
498.08	33861.7		497.08	279441
497.08	33182.3		496.08	279092
496.08	33272.1		495.08	279169
495.08	34228.9		494.08	278327
494.08	33071		493.08	279569
493.08	33075.8		492.08	280215
492.08	33374.3		491.08	279734
491.08	33006.2		490.08	282038
490.08	33640.4		489.08	282176
489.08	33820.6		488.08	281000
488.08	34610.8		487.08	280776
487.08	34510.4		486.08	280657
486.08	34336.8		485.08	281326
485.08	34617.2		484.08	281159
484.08	35037.2		483.08	281674
483.08	34232.2		482.08	284400
482.08	34352.1		481.08	285981
481.08	33272.2		480.08	285773
480.08	34464.1		479.08	286126
479.08	34005.3		478.08	287768
478.08	33481.6		477.08	287472
477.08	33510.2		476.08	288255
476.08	34396.2		475.08	289474
475.08	35618.7		474.08	291110
474.08	33790.1		473.08	291033
473.08	34756.3		472.08	290508
472.08	34432.9		471.08	291127
471.08	33500.1		470.08	289325
470.08	34944.7		469.08	288442
469.08	33790.7		468.08	289339
468.08	33859.8		467.08	288321
467.08	34449.3		466.08	286010
466.08	34892.6		465.08	286174
465.08	35395.9		464.08	288155
464.08	35102.8		463.08	290559
463.08	34482.1		462.08	291747
462.08	35004.5		461.08	291028
461.08	35020.5		460.08	292295
460.08	34132.8		459.08	295576
459.08	33922.2		458.08	295212
458.08	34523.3		457.08	292631
457.08	35064.6		456.08	292737
456.08	35637.5		455.08	294288
455.08	35927.4		454.08	294039
454.08	34782.3		453.08	292264
453.08	35389.8		452.08	292378
452.08	35997.9		451.08	292718
451.08	35006.6		450.08	291594
450.08	35592.8		449.08	292426
449.08	36889.6		448.08	292979
448.08	34700		447.08	292593
447.08	35790.9		446.08	292639
446.08	35733.5		445.08	294749
445.08	35854.6		444.08	294783
444.08	34971.9		443.08	291999
443.08	36810.2		442.08	291290
442.08	37089.2		441.08	293517
441.08	36703.5		440.08	296110
440.08	36005		439.08	295382
439.08	34715.8		438.08	294284
438.08	34749.2		437.08	296711
437.08	35261		436.08	300333
436.08	36356.4		435.08	300847
435.08	35878.5		434.08	299049
434.08	36356.3		433.08	299797
433.08	36285.3		432.08	301298
432.08	36564.7		431.08	302525
431.08	36779.2		430.08	301166
430.08	37092.7		429.08	301443
429.08	36233.7		428.08	302699
428.08	36517.7		427.08	301740
427.08	37206.9		426.08	300355
426.08	37919.8		425.08	301179
425.08	37600.7		424.08	302577
424.08	37091.8		423.08	303490
423.08	36485.5		422.08	302908
422.08	36601.6		421.08	303632
421.08	37257.7		420.08	305004
420.08	37004.3		419.08	305554
419.08	36971.6		418.08	305407
418.08	37631		417.08	305711
417.08	36595		416.08	303345
416.08	38513.7		415.08	302295
415.08	37098.1		414.08	304423
414.08	36648.1		413.08	305454
413.08	36204		412.08	304377
412.08	36414.4		411.08	304753
411.08	36623.6		410.08	305695
410.08	37340		409.08	305960
409.08	37923.5		408.08	306004
408.08	37765.9		407.08	306045
407.08	37877.6		406.08	305880
406.08	38257.9		405.08	307635
405.08	37392.6		404.08	310291
404.08	38229.6		403.08	312051
403.08	38746.7		402.08	313708
402.08	41144.2		401.08	316674
401.08	42693.9		400.08	316572
400.08	42213.6		399.08	311648
399.08	39335.9		398.08	306909
398.08	38276.5		397.08	305398
397.08	38287.1		396.08	307515
396.08	37821.6		395.08	310943
395.08	38704.6		394.08	312077
394.08	38856.5		393.08	313229
393.08	38113.1		392.08	313309
392.08	39160.1		391.08	312301
391.08	39331.8		390.08	312026
390.08	39400.4		389.08	310108
389.08	39479.3		388.08	302615
388.08	38150.8		387.08	296552
387.08	38408.9		386.08	294381
386.08	39436.6		385.08	291634
385.08	38232.4		384.08	287871
384.08	39230.5		383.08	286736
383.08	39016.8		382.08	287573
382.08	38417.7		381.08	288944
381.08	38834.6		380.08	288244
380.08	39626.6		379.08	287208
379.08	39362.6		378.08	286296
378.08	37802.5		377.08	285997
377.08	38902.1		376.08	285592
376.08	38464		375.08	286649
375.08	38401		374.08	289470
374.08	39960.4		373.08	288493
373.08	40676.3		372.08	286524
372.08	40756.9		371.08	286676
371.08	40495.5		370.08	288986
370.08	39576.1		369.08	291113
369.08	39612.8		368.08	291444
368.08	38537.5		367.08	290772
367.08	39771.5		366.08	291461
366.08	41107.6		365.08	292547
365.08	41986.7		364.08	292933
364.08	40442.2		363.08	294848
363.08	40252.6		362.08	296479
362.08	40850.1		361.08	297862
361.08	41807		360.08	299128
360.08	42581		359.08	298727
359.08	41113.4		358.08	296993
358.08	40678.2		357.08	295586
357.08	41186.2		356.08	296758
356.08	41136.4		355.08	296136
355.08	40145.4		354.08	294689
354.08	40875.7		353.08	295506
353.08	41435		352.08	294538
352.08	41725.8		351.08	292852
351.08	41028.4		350.08	290602
350.08	42056		349.08	288584
349.08	40939.7		348.08	286750
348.08	43207.5		347.08	284923
347.08	42380		346.08	284527
346.08	43302.5		345.08	285467
345.08	41874.3		344.08	287099
344.08	42582.2		343.08	288792
343.08	42529.8		342.08	289438
342.08	42608.8		341.08	290167
341.08	43401.6		340.08	291759
340.08	41603.6		339.08	292953
339.08	43930.1		338.08	293432
338.08	43540.8		337.08	292026
337.08	42980.7		336.08	292683
336.08	42340.3		335.08	294134
335.08	42620.8		334.08	292713
334.08	43007.1		333.08	292928
333.08	42124.7		332.08	295219
332.08	40615.5		331.08	295660
331.08	40813.9		330.08	295936
330.08	42346.9		329.08	297372
329.08	43501		328.08	299054
328.08	42918		327.08	298371
327.08	43302		326.08	297355
326.08	44422.3		325.08	297656
325.08	43867.6		324.08	299163
324.08	44351.3		323.08	301997
323.08	42850.5		322.08	304421
322.08	43584.4		321.08	305261
321.08	42166.1		320.08	305339
320.08	44994.8		319.08	303799
319.08	45185.4		318.08	303669
318.08	44738.5		317.08	303012
317.08	44998.9		316.08	303174
316.08	44241.8		315.08	304295
315.08	45052.7		314.08	304374
314.08	47087.5		313.08	301918
313.08	48208		312.08	300870
312.08	47270.4		311.08	300797
311.08	47298.4		310.08	301574
310.08	47474.5		309.08	302388
309.08	46567.3		308.08	301025
308.08	44249.7		307.08	298906
307.08	42681.7		306.08	299628
306.08	42127.3		305.08	303492
305.08	41121.8		304.08	305512
304.08	38233.1		303.08	303838
303.08	36312.3		302.08	304210
302.08	33562.1		301.08	309202
301.08	31334.4		300.08	316412
300.08	30307.5		299.08	322507
299.08	29835.1		298.08	324038
298.08	28629.8		297.08	318600
297.08	25900.8		296.08	308503
296.08	23713.8		295.08	294331
295.08	23149.8		294.08	280054
294.08	24198.4		293.08	272929
293.08	32583.7		292.08	274001
292.08	35871.2		291.08	277673
291.08	32009.9		290.08	284803
290.08	34940.5		289.08	297998
289.08	39691.5		288.08	325649
288.08	53235.2		287.08	378140
287.08	176847		286.08	429096
286.08	197148		285.08	427614
285.08	221805		284.08	366426
284.08	111175		283.08	291575
283.08	29302.8		282.08	260788
282.08	9766.94		281.08	250975
281.08	6435.02		280.08	247188
280.08	5280.65		279.08	243971
279.08	4351.62		278.08	239005
278.08	4005.09		277.08	235342
277.08	4025.35		276.08	232236
276.08	4191.22		275.08	231664
275.08	4321.01		274.08	233209
274.08	4444.57		273.08	233414
273.08	3844.56		272.08	232215
272.08	4214.72		271.08	230230
271.08	3960.37		270.08	229909
270.08	3985.01		269.08	227762
269.08	4042.36		268.08	225889
268.08	4184.92		267.08	227421
267.08	4154.13		266.08	228293
266.08	3940.27		265.08	228325
265.08	3718.81		264.08	228030
264.08	4122.98		263.08	226991
263.08	3858.08		262.08	229772
262.08	4187.59		261.08	234308
261.08	3944.71		260.08	239830
260.08	3782.42		259.08	245384
259.08	4246.05		258.08	252053
258.08	4256.35		257.08	258023
257.08	4033.09		256.08	258581
256.08	4135.56		255.08	251145
255.08	3735.5		254.08	242519
254.08	4022.78		253.08	237911
253.08	3849.67		252.08	235999
252.08	3518.74		251.08	233235
251.08	3882.69		250.08	230963
250.08	3854.92		249.08	233382
249.08	4077.88		248.08	235365
248.08	3663.71		247.08	233208
247.08	3886.87		246.08	228055
246.08	4324.9		245.08	226271
245.08	4265.8		244.08	226383
244.08	4146.86		243.08	224679
243.08	4064.01		242.08	220859
242.08	3961.26		241.08	218582
241.08	3988.19		240.08	218426
240.08	4284.67		239.08	217551
239.08	3741.4		238.08	217359
238.08	3988.6		237.08	218736
237.08	4326.09		236.08	220260
236.08	3824.72		235.08	221373
235.08	3680.19		234.08	224671
234.08	4114.38		233.08	230750
233.08	4075.84		232.08	240504
232.08	4127.18		231.08	250118
231.08	4210.26		230.08	249253
230.08	3861.2		229.08	237788
229.08	3499.52		228.08	227017
228.08	3536.24		227.08	219113
227.08	3765.66		226.08	216525
226.08	4346.72		225.08	217259
225.08	4002.42		224.08	217976
224.08	4425.73		223.08	217858
223.08	4178.17		222.08	218256
222.08	3636.19		221.08	219918
221.08	4205.77		220.08	219076
220.08	4075.98		219.08	217630
219.08	3852.32		218.08	216318
218.08	4192.92		217.08	214280
217.08	4026.77		216.08	214084
216.08	4276.92		215.08	214045
215.08	3917.49		214.08	214436
214.08	3558.61		213.08	215357
213.08	3759.77		212.08	216362
212.08	4226.92		211.08	218113
211.08	4524.8		210.08	219949
210.08	4222.19		209.08	220666
209.08	4174.47		208.08	221563
208.08	4261.39		207.08	222273
207.08	4137.92		206.08	222308
206.08	4466.14		205.08	224086
205.08	4207.31		204.08	227112
204.08	3358.71		203.08	228986
203.08	4032.88		202.08	227255
202.08	4677.8		201.08	225605
201.08	3715.55		200.08	225031
200.08	3989.36		199.08	224033
199.08	4529.83		198.08	223037
198.08	4435.23		197.08	218900
197.08	4376.15		196.08	213323
196.08	4228.69		195.08	209908
195.08	4508.45		194.08	206472
194.08	4092.71		193.08	202057
193.08	4363.51		192.08	197943
192.08	4293.89		191.08	194991
191.08	4336		190.08	194238
190.08	3874.46		189.08	195476
189.08	4191.21		188.08	195828
188.08	4013.33		187.08	198227
187.08	4073.84		186.08	202954
186.08	4327.21		185.08	212323
185.08	4236.77		184.08	230847
184.08	4110.91		183.08	262617
183.08	3917.54		182.08	305794
182.08	3691.58		181.08	350858
181.08	4566.42		180.08	363129
180.08	4957.31		179.08	321023
179.08	4555.16		178.08	262412
178.08	4300.2		177.08	225312
177.08	4256.45		176.08	208588
176.08	4239.42		175.08	190412
175.08	4203.83		174.08	161315
174.08	4071.83		173.08	134215
173.08	4252.66		172.08	119696
172.08	4121.17		171.08	114229
171.08	4306.69		170.08	115068
170.08	4538.15		169.08	124646
169.08	4655.54		168.08	137859
168.08	5011.61		167.08	139260
167.08	4521.54		166.08	126951
166.08	4636.38		165.08	117684
165.08	4149.89		164.08	124200
164.08	4523.45		163.08	149403
163.08	4596.6		162.08	173489
162.08	4655.62		161.08	160982
161.08	4205.1		160.08	121049
160.08	3947.46		159.08	96234.3
159.08	4270.77		158.08	87300.5
158.08	3960.55		157.08	82073.2
157.08	4610.92		156.08	77916
156.08	4858.26		155.08	74146.1
155.08	5148.16		154.08	70524.2
154.08	5825.54		153.08	67641.1
153.08	5919.52		152.08	65497
152.08	5365.97		151.08	64030
151.08	4906.43		150.08	62055.9
150.08	4350.13		149.08	60812.4
149.08	4027.67		148.08	60380.3
148.08	4364.39		147.08	59981.9
147.08	4585.39		146.08	59337.8
146.08	4336.79		145.08	60269.9
145.08	4126.52		144.08	63985.5
144.08	3968.96		143.08	70301.9
143.08	4121.58		142.08	82371.2
142.08	4213.39		141.08	104883
141.08	4444.07		140.08	133051
140.08	4071.29		139.08	146380
139.08	4369.2		138.08	131007
138.08	4782.75		137.08	101188
137.08	4669.02		136.08	77156.6
136.08	4250.19		135.08	64530.8
135.08	4354.9		134.08	57096.5
134.08	4172.68		133.08	47544.5
133.08	4058.11		132.08	38230.5
132.08	4208.65		131.08	32517
131.08	4703.49		130.08	30380.5
130.08	4503.98		129.08	29521.4
129.08	4230.03		128.08	28796.5
128.08	4609.45		127.08	27808.2
127.08	4459.4		126.08	27816.6
126.08	4281.49		125.08	28451.2
125.08	4624.75		124.08	28777.4
124.08	4313.03		123.08	28210.1
123.08	4025.21		122.08	28662.3
122.08	4490.67		121.08	29472.4
121.08	4388.88		120.08	30059.2
120.08	4334.37		119.08	31127.9
119.08	4109.81		118.08	32470.3
118.08	4293.93		117.08	33966.5
117.08	4778.9		116.08	34299.6
116.08	4371.74		115.08	33041.2
115.08	4740.66		114.08	31831.9
114.08	4163.7		113.08	31132
113.08	4398.31		112.08	29955.3
112.08	4476.12		111.08	27991.9
111.08	4384.17		110.08	27150.1
110.08	4160.75		109.08	26771.6
109.08	4516.2		108.08	26436.9
108.08	4621.07		107.08	26301.9
107.08	4397.05		106.08	25686.9
106.08	4521.68		105.08	25621.8
105.08	4727.66		104.08	26098
104.08	4911.13		103.08	26119.4
103.08	6431.68		102.08	26353.8
102.08	6723.41		101.08	26326.9
101.08	5862.76		100.08	25939.1
100.08	5047.96		99.08	26172.4
99.08	4625.17		98.08	25964.5
98.08	4165.98		97.08	25531
97.08	4108.78		96.08	25226.1
96.08	4577.7		95.08	25286.3
95.08	4302.78		94.08	25929
94.08	4543.56		93.08	26468.6
93.08	4772.25		92.08	25870.3
92.08	4575.72		91.08	24754.9
91.08	4530.46		90.08	24850.6
90.08	4869.63		89.08	25223.2
89.08	4562.91		88.08	25992.6
88.08	5118.63		87.08	26002.8
87.08	4793.26		86.08	25589.9
86.08	4410.82		85.08	25721.4
85.08	4417.49		84.08	26351.5
84.08	4451.24		83.08	26732.3
83.08	4327.96		82.08	26803.7
82.08	4330.54		81.08	26558.6
81.08	4473.24		80.08	27131.5
80.08	4601.64		79.08	28508.4
79.08	4966.19		78.08	29232.5
78.08	4790.12		77.08	30453.5
77.08	4560.06		76.08	31443.7
76.08	4587.34		75.08	31674.2
75.08	4736.82		74.08	30351.2
74.08	4697.77		73.08	28212.5
73.08	4735.53		72.08	26350.3
72.08	4454.1		71.08	24043.6
71.08	4665.41		70.08	22308.6
70.08	4335.21		69.08	20972.9
69.08	4889.46		68.08	19700.3
68.08	4616.64		67.08	18860.8
67.08	4501.69		66.08	18844.9
66.08	4820.7		65.08	18760.6
65.08	5016.05		64.08	17755.8
64.08	4842.42		63.08	16722.6
63.08	5085.41		62.08	16887.8
62.08	5399.89		61.08	17677.1
61.08	4906.45		60.08	18818
60.08	4581.65		59.08	20131.4
59.08	4716		58.08	28214.3
58.08	5135.2		57.08	60732.2
57.08	4951.76		56.08	99315.6
56.08	5431.89		55.08	82022.3
55.08	5098.34		54.08	29893.1
54.08	5215.23		53.08	10585.2
53.08	5024.8		52.08	9112.8
52.08	5349.3		51.08	8515.46
51.08	5424.41		50.08	7751.6
50.08	5214.15		49.08	7564.13
49.08	5151.31		48.08	7599.14
48.08	5528.08		47.08	7507.37
47.08	5036.38		46.08	7279.53
46.08	4998.42		45.08	7142.71
45.08	5254.74		44.08	6930.11
44.08	4642.73		43.08	7054.99
43.08	4740.73		42.08	7452.19
42.08	4409.65		41.08	7301.26
41.08	4495.31		40.08	7056.33
40.08	4864.1		39.08	7256.61
39.08	4746.61		38.08	7474.09
38.08	4923.95		37.08	7649
37.08	4339.24		36.08	7464.03
36.08	4120.11		35.08	7200.47
35.08	4578.87		34.08	6833.48
34.08	4759.73		33.08	6568.97
33.08	4687.47		32.08	6922.23
32.08	4962.99		31.08	7491.49
31.08	5364.38		30.08	8333.55
30.08	6453.89		29.08	9234.63
29.08	8625.32		28.08	10108.2
28.08	10580.9		27.08	10816.1
27.08	11458.9		26.08	10677.9
26.08	10527.2		25.08	9326.15
25.08	7701.61		24.08	7742.89
24.08	5263		23.08	6632.66
23.08	3587.38		22.08	6169.78
22.08	3446.5		21.08	6555.51
21.08	3946.24		20.08	6880.94
20.08	4548.4		19.08	7086.54
19.08	4890.71		18.08	7501.09
18.08	5123.81		17.08	8084.91
17.08	4584.71		16.08	8253.06
16.08	4841.05		15.08	7632.64
15.08	4271.5		14.08	7267.16
14.08	3647.73		13.08	7013.9
13.08	3698.78		12.08	6333.74
12.08	3567.97		11.08	5048.37
11.08	3991.55		10.08	4034.75
10.08	3604.14		9.08	3897.55
9.08	3517.29		8.08	4800.26
8.08	3466.27		7.08	6697.14
7.08	3167.28		6.08	7799.45
6.08	2200.36		5.08	7148.79
5.08	1393.23		4.08	6767.54
4.08	884.016		3.08	6815.05
3.08	602.412		2.08	4888.89
2.08	234.707		1.08	1802.74
1.08	108.123		0.08	263.047
0.08	65.7404		-0.92	141.812
-0.92	44.7		-1.92	93.5553
-1.92	22.8783		-2.92	68.4386
-2.92	4.36555		-3.92	31.9203
-3.92	0.21615		-4.92	40.4455
-4.92	17.4343		-5.92	60.11
-5.92	5.13929		-6.92	54.7982
-6.92	0.28806		-7.92	39.533
-7.92	0		-8.92	18.1214
-8.92	0		-9.92	0
