# Supplementary material for: Synthesis and hypoglycemic efficacy assessment of epigallocatechin gallate-selenium nanoparticles (EGCG-Se NPs) nanocomposites
Source: PeerJ. 2026 Mar 30;14:e20939. doi: 10.7717/peerj.20939 (PMC13045847; doi:10.7717/peerj.20939)
Supplement: Supplemental Information 7 — Each data point represents the percentage of the particle within this diameter range. 24 hours, 48 hours, and 72 hours are elaborated in three separate sheets. [file peerj-14-20939-s007.xls]

## Sheet: Sheet1
Record	Type	Sample Name	Measurement Date and Time	Z-Ave	PdI
				d.nm
528	Size	size-0.5 24h	2025年12月15日 15:26:25	86	0.292
853	Size	size-0.5 24h	2026年1月16日 15:26:03	88.22	0.134
854	Size	size-0.5 24h	2026年1月16日 15:40:35	88.47	0.246
			AVERAGE	87.56 nm	0.224
			SD	1.36 nm	0.081
629	Size	size-0.5 48h	2025年12月16日 15:45:18	99.7	0.324
935	Size	size-0.5 48h	2026年1月17日 15:42:04	99.1	0.188
936	Size	size-0.5 48h	2026年1月17日 15:58:42	92.2	0.193
			AVERAGE	97.00 nm	0.235
			SD	4.17 nm	0.077
730	Size	size-0.5 72h	2025年12月17日 15:00:12	119.7	0.335
984	Size	size-0.5 72h	2026年1月18日 16:12:33	99.3	0.264
985	Size	size-0.5 72h	2026年1月18日 16:32:03	94.53	0.235
			AVERAGE	104.51 nm	0.278
			SD	13.37 nm	0.051
Sample Name	Sizes[1] (d.nm)	Sizes[2] (d.nm)	Sizes[3] (d.nm)	Sizes[4] (d.nm)	Sizes[5] (d.nm)	Sizes[6] (d.nm)	Sizes[7] (d.nm)	Sizes[8] (d.nm)	Sizes[9] (d.nm)	Sizes[10] (d.nm)	Sizes[11] (d.nm)	Sizes[12] (d.nm)	Sizes[13] (d.nm)	Sizes[14] (d.nm)	Sizes[15] (d.nm)	Sizes[16] (d.nm)	Sizes[17] (d.nm)	Sizes[18] (d.nm)	Sizes[19] (d.nm)	Sizes[20] (d.nm)	Sizes[21] (d.nm)	Sizes[22] (d.nm)	Sizes[23] (d.nm)	Sizes[24] (d.nm)	Sizes[25] (d.nm)	Sizes[26] (d.nm)	Sizes[27] (d.nm)	Sizes[28] (d.nm)	Sizes[29] (d.nm)	Sizes[30] (d.nm)	Sizes[31] (d.nm)	Sizes[32] (d.nm)	Sizes[33] (d.nm)	Sizes[34] (d.nm)	Sizes[35] (d.nm)	Sizes[36] (d.nm)	Sizes[37] (d.nm)	Sizes[38] (d.nm)	Sizes[39] (d.nm)	Sizes[40] (d.nm)	Sizes[41] (d.nm)	Sizes[42] (d.nm)	Sizes[43] (d.nm)	Sizes[44] (d.nm)	Sizes[45] (d.nm)	Sizes[46] (d.nm)	Sizes[47] (d.nm)	Sizes[48] (d.nm)	Sizes[49] (d.nm)
size-0.5 24h-1	0.4	0.4632	0.5365	0.6213	0.7195	0.8332	0.9649	1.117	1.294	1.499	1.736	2.01	2.328	2.696	3.122	3.615	4.187	4.849	5.615	6.503	7.531	8.721	10.1	11.7	13.54	15.69	18.17	21.04	24.36	28.21	32.67	37.84	43.82	50.75	58.77	68.06	78.82	91.28	105.7	122.4	141.8	164.2	190.1	220.2	255	295.3	342	396.1	458.7
size-0.5 24h-2	0.4	0.4632	0.5365	0.6213	0.7195	0.8332	0.9649	1.117	1.294	1.499	1.736	2.01	2.328	2.696	3.122	3.615	4.187	4.849	5.615	6.503	7.531	8.721	10.1	11.7	13.54	15.69	18.17	21.04	24.36	28.21	32.67	37.84	43.82	50.75	58.77	68.06	78.82	91.28	105.7	122.4	141.8	164.2	190.1	220.2	255	295.3	342	396.1	458.7
size-0.5 24h-1	0.4	0.4632	0.5365	0.6213	0.7195	0.8332	0.9649	1.117	1.294	1.499	1.736	2.01	2.328	2.696	3.122	3.615	4.187	4.849	5.615	6.503	7.531	8.721	10.1	11.7	13.54	15.69	18.17	21.04	24.36	28.21	32.67	37.84	43.82	50.75	58.77	68.06	78.82	91.28	105.7	122.4	141.8	164.2	190.1	220.2	255	295.3	342	396.1	458.7
size-0.5 48h-1	0.4	0.4632	0.5365	0.6213	0.7195	0.8332	0.9649	1.117	1.294	1.499	1.736	2.01	2.328	2.696	3.122	3.615	4.187	4.849	5.615	6.503	7.531	8.721	10.1	11.7	13.54	15.69	18.17	21.04	24.36	28.21	32.67	37.84	43.82	50.75	58.77	68.06	78.82	91.28	105.7	122.4	141.8	164.2	190.1	220.2	255	295.3	342	396.1	458.7
size-0.5 48h-2	0.4	0.4632	0.5365	0.6213	0.7195	0.8332	0.9649	1.117	1.294	1.499	1.736	2.01	2.328	2.696	3.122	3.615	4.187	4.849	5.615	6.503	7.531	8.721	10.1	11.7	13.54	15.69	18.17	21.04	24.36	28.21	32.67	37.84	43.82	50.75	58.77	68.06	78.82	91.28	105.7	122.4	141.8	164.2	190.1	220.2	255	295.3	342	396.1	458.7
size-0.5 48h-3	0.4	0.4632	0.5365	0.6213	0.7195	0.8332	0.9649	1.117	1.294	1.499	1.736	2.01	2.328	2.696	3.122	3.615	4.187	4.849	5.615	6.503	7.531	8.721	10.1	11.7	13.54	15.69	18.17	21.04	24.36	28.21	32.67	37.84	43.82	50.75	58.77	68.06	78.82	91.28	105.7	122.4	141.8	164.2	190.1	220.2	255	295.3	342	396.1	458.7
size-0.5 72h-1	0.4	0.4632	0.5365	0.6213	0.7195	0.8332	0.9649	1.117	1.294	1.499	1.736	2.01	2.328	2.696	3.122	3.615	4.187	4.849	5.615	6.503	7.531	8.721	10.1	11.7	13.54	15.69	18.17	21.04	24.36	28.21	32.67	37.84	43.82	50.75	58.77	68.06	78.82	91.28	105.7	122.4	141.8	164.2	190.1	220.2	255	295.3	342	396.1	458.7
size-0.5 72h-2	0.4	0.4632	0.5365	0.6213	0.7195	0.8332	0.9649	1.117	1.294	1.499	1.736	2.01	2.328	2.696	3.122	3.615	4.187	4.849	5.615	6.503	7.531	8.721	10.1	11.7	13.54	15.69	18.17	21.04	24.36	28.21	32.67	37.84	43.82	50.75	58.77	68.06	78.82	91.28	105.7	122.4	141.8	164.2	190.1	220.2	255	295.3	342	396.1	458.7
size-0.5 72h-3	0.4	0.4632	0.5365	0.6213	0.7195	0.8332	0.9649	1.117	1.294	1.499	1.736	2.01	2.328	2.696	3.122	3.615	4.187	4.849	5.615	6.503	7.531	8.721	10.1	11.7	13.54	15.69	18.17	21.04	24.36	28.21	32.67	37.84	43.82	50.75	58.77	68.06	78.82	91.28	105.7	122.4	141.8	164.2	190.1	220.2	255	295.3	342	396.1	458.7
[truncated: 91 more columns]

## Sheet: 24h
Size1	Intensities1	Intensities2	Intensities3
0.4	0	0	0	0
0.4632	0	0	0	0
0.5365	0	0	0	0
0.6213	0	0	0	0
0.7195	0	0	0	0
0.8332	0	0	0	0
0.9649	0	0	0	0
1.117	0	0	0	0
1.294	0	0	0	0
1.499	0	0	0	0
1.736	0	0	0	0
2.01	0	0	0	0
2.328	0	0	0	0
2.696	0	0	0	0
3.122	0	0	0	0
3.615	0	0	0	0
4.187	0	0	0	0
4.849	0	0	0	0
5.615	0	0	0	0
6.503	0	0	0	0
7.531	0	0	0	0
8.721	0	0	0	0
10.1	0	0	0	0
11.7	0	0	0	0
13.54	0	0	0	0
15.69	0	0	0	0
18.17	0	0.1	0	0.0333333
21.04	0	0.4	0	0.133333
24.36	0	0.5	0	0.166667
28.21	0	0.7	0.7	0.466667
32.67	0	0.8	0	0.266667
37.84	0	1.5	0	0.5
43.82	0	4.2	0	1.4
50.75	2.2	5.9	1	3.03333
58.77	8.4	9.2	8.4	8.66667
68.06	16	12.3	15.3	14.5333
78.82	21.5	14.3	19.9	18.5667
91.28	22.1	16.5	23.7	20.7667
105.7	17.3	13	19.4	16.5667
122.4	9.6	10	9.3	9.63333
141.8	2.8	6.3	2.2	3.76667
164.2	0	3.7	0	1.23333
190.1	0	0.5	0	0.166667
220.2	0	0	0	0
255	0	0	0	0
295.3	0	0	0	0
342	0	0	0	0
396.1	0	0	0	0
458.7	0	0	0	0
531.2	0	0	0	0
615.1	0	0	0	0
712.4	0	0	0	0
825	0	0	0	0
955.4	0	0	0	0
1106	0	0	0	0
1281	0	0	0	0
1484	0	0	0	0
1718	0	0	0	0
1990	0	0	0	0
2305	0	0	0	0
2669	0	0	0	0
3091	0	0	0	0
3580	0	0	0	0
4145	0	0	0	0
4801	0	0	0	0
5560	0	0	0	0
6439	0	0	0	0
7456	0	0	0	0
8635	0	0	0	0
10000	0	0	0	0

## Sheet: 48h
Size2	Intensities2
0.4	0	0	0	0
0.4632	0	0	0	0
0.5365	0	0	0	0
0.6213	0	0	0	0
0.7195	0	0	0	0
0.8332	0	0	0	0
0.9649	0	0	0	0
1.117	0	0	0	0
1.294	0	0	0	0
1.499	0	0	0	0
1.736	0	0	0	0
2.01	0	0	0	0
2.328	0	0	0	0
2.696	0	0	0	0
3.122	0	0	0	0
3.615	0	0	0	0
4.187	0	0	0	0
4.849	0	0	0	0
5.615	0	0	0	0
6.503	0	0	0	0
7.531	0.1	0	0	0.0333333
8.721	0.1	0	0	0.0333333
10.1	0.2	0	0	0.0666667
11.7	0.3	0	0	0.1
13.54	0.4	0	0	0.133333
15.69	0.5	0	0	0.166667
18.17	0.6	0	0	0.2
21.04	0.7	0	0	0.233333
24.36	1	0	0	0.333333
28.21	1.5	0	0	0.5
32.67	2.4	0.3	0.2	0.966667
37.84	3.8	1.3	1.4	2.16667
43.82	5.7	4.1	3.9	4.56667
50.75	7.9	6.6	6.4	6.96667
58.77	10	9.3	9.4	9.56667
68.06	11.7	10.5	11.9	11.3667
78.82	12.6	11.9	14.4	12.9667
91.28	12.2	14.3	16.5	14.3333
105.7	10.7	11.6	12.3	11.5333
122.4	8.1	10.1	10	9.4
141.8	6	7.9	7.1	7
164.2	3	5.6	4.2	4.26667
190.1	0.4	3.4	1.8	1.86667
220.2	0	2.7	0.4	1.03333
255	0	0.3	0	0.1
295.3	0	0	0	0
342	0	0	0	0
396.1	0	0	0	0
458.7	0	0	0	0
531.2	0	0	0	0
615.1	0	0	0	0
712.4	0	0	0	0
825	0	0	0	0
955.4	0	0	0	0
1106	0	0	0	0
1281	0	0	0	0
1484	0	0	0	0
1718	0	0	0	0
1990	0	0	0	0
2305	0	0	0	0
2669	0	0	0	0
3091	0	0	0	0
3580	0	0	0	0
4145	0	0	0	0
4801	0	0	0	0
5560	0	0	0	0
6439	0	0	0	0
7456	0	0	0	0
8635	0	0	0	0
10000	0	0	0	0

## Sheet: 72h
Size3	Intensities1	Intensities2	Intensities3
0.4	0	0	0	0
0.4632	0	0	0	0
0.5365	0	0	0	0
0.6213	0	0	0	0
0.7195	0	0	0	0
0.8332	0	0	0	0
0.9649	0	0	0	0
1.117	0	0	0	0
1.294	0	0	0	0
1.499	0	0	0	0
1.736	0	0	0	0
2.01	0	0	0	0
2.328	0	0	0	0
2.696	0	0	0	0
3.122	0	0	0	0
3.615	0	0	0	0
4.187	0	0	0	0
4.849	0	0	0	0
5.615	0	0	0	0
6.503	0	0	0	0
7.531	0	0	0	0
8.721	0	0	0	0
10.1	0	0	0	0
11.7	0	0	0	0
13.54	0	0	0	0
15.69	0	0	0	0
18.17	0	0	0	0
21.04	0	0	0	0
24.36	0	0	0	0
28.21	0	0.7	1.1	0.6
32.67	1.1	2.1	2.3	1.83333
37.84	2.6	2.3	2.8	2.56667
43.82	6	1.1	2.1	3.06667
50.75	7.4	0.2	0.9	2.83333
58.77	9.4	8.9	4.4	7.56667
68.06	10.8	21.4	9.8	14
78.82	11.6	28.3	15.3	18.4
91.28	11.7	21.9	18.8	17.4667
105.7	10.9	11	18.4	13.4333
122.4	9.5	0	15	8.16667
141.8	8.5	2	7.3	5.93333
164.2	5.2	0	1.7	2.3
190.1	3.9	0	0	1.3
220.2	1.1	0	0	0.366667
255	0.2	0	0	0.0666667
295.3	0	0	0	0
342	0	0	0	0
396.1	0	0	0	0
458.7	0	0	0	0
531.2	0	0	0	0
615.1	0	0	0	0
712.4	0	0	0	0
825	0	0	0	0
955.4	0	0	0	0
1106	0	0	0	0
1281	0	0	0	0
1484	0	0	0	0
1718	0	0	0	0
1990	0	0	0	0
2305	0	0	0	0
2669	0	0	0	0
3091	0	0	0	0
3580	0	0	0	0
4145	0	0	0	0
4801	0	0	0	0
5560	0	0	0	0
6439	0	0	0	0
7456	0	0	0	0
8635	0	0	0	0
10000	0	0	0	0
