# Supplementary material for: Synthesis and hypoglycemic efficacy assessment of epigallocatechin gallate-selenium nanoparticles (EGCG-Se NPs) nanocomposites
Source: PeerJ. 2026 Mar 30;14:e20939. doi: 10.7717/peerj.20939 (PMC13045847; doi:10.7717/peerj.20939)
Supplement: Supplemental Information 8 — The ZP values of particles at different times. 24 hours, 48 hours, and 72 hours are elaborated in three separate sheets. [file peerj-14-20939-s008.xls]

## Sheet: Sheet1
Record	Type	Sample Name	Measurement Date and Time	ZP
545	Zeta	zeta-0.5-24h	2025年12月15日 15:40:36	-36.08 mV
870	Zeta	zeta-0.5-24h	2026年1月17日 14:30:27	-32.73 mV
871	Zeta	zeta-0.5-24h	2026年1月17日 14:50:37	-36.81 mV
			AVERAGE	-35.21mV
			SD	1.97
643	Zeta	zeta-0.5-48h	2025年12月16日 15:54:24	-31.21 mV
963	Zeta	zeta-0.5-48h	2026年1月18日 15:10:35	-27.3 mV
964	Zeta	zeta-0.5-48h	2026年1月18日 15:25:42	-36.2 mV
			AVERAGE	-31.57mV
			SD	3.78
744	Zeta	zeta-0.5-72h	2025年12月17日 15:24:14	-32.72 mV
981	Zeta	zeta-0.5-72h	2026年1月19日 15:26:53	-35.01 mV
982	Zeta	zeta-0.5-72h	2026年1月19日 15:48:07	-32.28 mV
			AVERAGE	-33.34mV
			SD	1.3
Sample Name	Zeta Potentials (mV)	Intensities
zeta-0.5-24h-1	-149	-146	-142	-139	-136	-132	-129	-126	-123	-119	-116	-113	-109	-106	-103	-99.6	-96.3	-93	-89.8	-86.5	-83.2	-79.9	-76.6	-73.3	-70	-66.7	-63.5	-60.2	-56.9	-53.6	-50.3	-47	-43.7	-40.5	-37.2	-33.9	-30.6	-27.3	-24	-20.7	-17.4	-14.2	-10.9	-7.58	-4.29	-1.01	2.28	5.57	8.85
zeta-0.5-24h-2	-149	-146	-142	-139	-136	-132	-129	-126	-123	-119	-116	-113	-109	-106	-103	-99.6	-96.3	-93	-89.8	-86.5	-83.2	-79.9	-76.6	-73.3	-70	-66.7	-63.5	-60.2	-56.9	-53.6	-50.3	-47	-43.7	-40.5	-37.2	-33.9	-30.6	-27.3	-24	-20.7	-17.4	-14.2	-10.9	-7.58	-4.29	-1.01	2.28	5.57	8.85
zeta-0.5-24h-3	-149	-146	-142	-139	-136	-132	-129	-126	-123	-119	-116	-113	-109	-106	-103	-99.6	-96.3	-93	-89.8	-86.5	-83.2	-79.9	-76.6	-73.3	-70	-66.7	-63.5	-60.2	-56.9	-53.6	-50.3	-47	-43.7	-40.5	-37.2	-33.9	-30.6	-27.3	-24	-20.7	-17.4	-14.2	-10.9	-7.58	-4.29	-1.01	2.28	5.57	8.85
zeta-0.5-48h-1	-149	-146	-142	-139	-136	-132	-129	-126	-123	-119	-116	-113	-109	-106	-103	-99.6	-96.3	-93	-89.8	-86.5	-83.2	-79.9	-76.6	-73.3	-70	-66.7	-63.5	-60.2	-56.9	-53.6	-50.3	-47	-43.7	-40.5	-37.2	-33.9	-30.6	-27.3	-24	-20.7	-17.4	-14.2	-10.9	-7.58	-4.29	-1.01	2.28	5.57	8.85
zeta-0.5-48h-2	-149	-146	-142	-139	-136	-132	-129	-126	-123	-119	-116	-113	-109	-106	-103	-99.6	-96.3	-93	-89.8	-86.5	-83.2	-79.9	-76.6	-73.3	-70	-66.7	-63.5	-60.2	-56.9	-53.6	-50.3	-47	-43.7	-40.5	-37.2	-33.9	-30.6	-27.3	-24	-20.7	-17.4	-14.2	-10.9	-7.58	-4.29	-1.01	2.28	5.57	8.85
zeta-0.5-48h-3	-149	-146	-142	-139	-136	-132	-129	-126	-123	-119	-116	-113	-109	-106	-103	-99.6	-96.3	-93	-89.8	-86.5	-83.2	-79.9	-76.6	-73.3	-70	-66.7	-63.5	-60.2	-56.9	-53.6	-50.3	-47	-43.7	-40.5	-37.2	-33.9	-30.6	-27.3	-24	-20.7	-17.4	-14.2	-10.9	-7.58	-4.29	-1.01	2.28	5.57	8.85
zeta-0.5-72h-1	-149	-146	-142	-139	-136	-132	-129	-126	-123	-119	-116	-113	-109	-106	-103	-99.6	-96.3	-93	-89.8	-86.5	-83.2	-79.9	-76.6	-73.3	-70	-66.7	-63.5	-60.2	-56.9	-53.6	-50.3	-47	-43.7	-40.5	-37.2	-33.9	-30.6	-27.3	-24	-20.7	-17.4	-14.2	-10.9	-7.58	-4.29	-1.01	2.28	5.57	8.85
zeta-0.5-72h-2	-149	-146	-142	-139	-136	-132	-129	-126	-123	-119	-116	-113	-109	-106	-103	-99.6	-96.3	-93	-89.8	-86.5	-83.2	-79.9	-76.6	-73.3	-70	-66.7	-63.5	-60.2	-56.9	-53.6	-50.3	-47	-43.7	-40.5	-37.2	-33.9	-30.6	-27.3	-24	-20.7	-17.4	-14.2	-10.9	-7.58	-4.29	-1.01	2.28	5.57	8.85
zeta-0.5-72h-3	-149	-146	-142	-139	-136	-132	-129	-126	-123	-119	-116	-113	-109	-106	-103	-99.6	-96.3	-93	-89.8	-86.5	-83.2	-79.9	-76.6	-73.3	-70	-66.7	-63.5	-60.2	-56.9	-53.6	-50.3	-47	-43.7	-40.5	-37.2	-33.9	-30.6	-27.3	-24	-20.7	-17.4	-14.2	-10.9	-7.58	-4.29	-1.01	2.28	5.57	8.85
[truncated: 134 more columns]

## Sheet: 24h
Apparent Zeta Potential（mV)	Total Counts1	Total Counts2	Total Counts3	AVERAGEA
-149	0	0	0	0
-146	0	0	0	0
-142	0	0	0	0
-139	0	0	0	0
-136	0	0	0	0
-132	0	0	0	0
-129	0	0	0	0
-126	0	0	0	0
-123	0	0	0	0
-119	0	0	0	0
-116	0	0	0	0
-113	0	0	0	0
-109	0	0	0	0
-106	0	0	0	0
-103	0	0	0	0
-99.6	0	0	0	0
-96.3	0	0	0	0
-93	0	0	0	0
-89.8	0	0	0	0
-86.5	0	0	0	0
-83.2	0	0	0	0
-79.9	0	0	0	0
-76.6	0	0	0	0
-73.3	0	0	0	0
-70	0	0	0	0
-66.7	0	0	0	0
-63.5	0	0	0	0
-60.2	0	0	0	0
-56.9	0	0	0	0
-53.6	0	0	0	0
-50.3	0	0	0	0
-47	0	0	17295.6	5765.19
-43.7	45279.5	27395.6	42793.6	38489.6
-40.5	221456	32666.5	253838	169320
-37.2	532689	46270.4	353326	310762
-33.9	616162	57848.5	423637	365882
-30.6	286453	683694	553805	507984
-27.3	24666.1	424728	24274.3	157890
-24	0	273055	0	91018.2
-20.7	0	28373.5	0	9457.84
-17.4	0	0	0	0
-14.2	0	0	0	0
-10.9	0	0	0	0
-7.58	0	0	0	0
-4.29	0	0	0	0
-1.01	0	0	0	0
2.28	0	0	0	0
5.57	0	0	0	0
8.85	0	0	0	0
12.1	0	0	0	0
15.4	0	0	0	0
18.7	0	0	0	0
22	0	0	0	0
25.3	0	0	0	0
28.6	0	0	0	0
31.9	0	0	0	0
35.2	0	0	0	0
38.4	0	0	0	0
41.7	0	0	0	0
45	0	0	0	0
48.3	0	0	0	0
51.6	0	0	0	0
54.9	0	0	0	0
58.2	0	0	0	0
61.4	0	0	0	0
64.7	0	0	0	0
68	0	0	0	0
71.3	0	0	0	0
74.6	0	0	0	0
77.9	0	0	0	0
81.2	0	0	0	0
84.5	0	0	0	0
87.7	0	0	0	0
91	0	0	0	0
94.3	0	0	0	0
97.6	0	0	0	0
101	0	0	0	0
104	0	0	0	0
107	0	0	0	0
111	0	0	0	0
114	0	0	0	0
117	0	0	0	0
121	0	0	0	0
124	0	0	0	0
127	0	0	0	0
130	0	0	0	0
134	0	0	0	0
137	0	0	0	0
140	0	0	0	0
144	0	0	0	0
147	0	0	0	0
0	0	0	0	0

## Sheet: 48h
Apparent Zeta Potential（mV)	Total Counts1	Total Counts2	Total Counts3	AVERAGE
-149	0	0	0	0
-145	0	0	0	0
-142	0	0	0	0
-139	0	0	0	0
-136	0	0	0	0
-132	0	0	0	0
-129	0	0	0	0
-126	0	0	0	0
-122	0	0	0	0
-119	0	0	0	0
-116	0	0	0	0
-113	0	0	0	0
-109	0	0	0	0
-106	0	0	0	0
-103	0	0	0	0
-99.5	0	0	0	0
-96.3	0	0	0	0
-93	0	0	0	0
-89.7	0	0	0	0
-86.5	0	0	0	0
-83.2	0	0	0	0
-79.9	0	0	0	0
-76.7	0	0	0	0
-73.4	0	0	0	0
-70.1	0	0	0	0
-66.8	0	0	0	0
-63.6	0	0	0	0
-60.3	0	0	0	0
-57	0	0	0	0
-53.8	0	0	0	0
-50.5	0	0	0	0
-47.2	0	0	0	0
-43.9	0	0	0	0
-40.7	0	0	5667.27	1889.09
-37.4	69319	0	373694	147671
-34.1	248284	29729.3	454255	244089
-30.9	420377	78738.5	353422	284179
-27.6	390239	583687	194528	389485
-24.3	194511	357369	65634.5	205838
-21	43281.8	156289	43281.8	80951
-17.8	0	38262.4	0	12754.1
-14.5	0	0	0	0
-11.2	0	0	0	0
-7.96	0	0	0	0
-4.69	0	0	0	0
-1.42	0	0	0	0
1.86	0	0	0	0
5.13	0	0	0	0
8.4	0	0	0	0
11.7	0	0	0	0
14.9	0	0	0	0
18.2	0	0	0	0
21.5	0	0	0	0
24.8	0	0	0	0
28	0	0	0	0
31.3	0	0	0	0
34.6	0	0	0	0
37.8	0	0	0	0
41.1	0	0	0	0
44.4	0	0	0	0
47.7	0	0	0	0
50.9	0	0	0	0
54.2	0	0	0	0
57.5	0	0	0	0
60.7	0	0	0	0
64	0	0	0	0
67.3	0	0	0	0
70.5	0	0	0	0
73.8	0	0	0	0
77.1	0	0	0	0
80.4	0	0	0	0
83.6	0	0	0	0
86.9	0	0	0	0
90.2	0	0	0	0
93.4	0	0	0	0
96.7	0	0	0	0
100	0	0	0	0
103	0	0	0	0
107	0	0	0	0
110	0	0	0	0
113	0	0	0	0
116	0	0	0	0
120	0	0	0	0
123	0	0	0	0
126	0	0	0	0
129	0	0	0	0
133	0	0	0	0
136	0	0	0	0
139	0	0	0	0
143	0	0	0	0
146	0	0	0	0
149	0	0	0	0

## Sheet: 72h
Apparent Zeta Potential（mV)	Total Counts1	Total Counts2	Total Counts3	AVERAGE
-148	0	0	0	0
-144	0	0	0	0
-141	0	0	0	0
-138	0	0	0	0
-135	0	0	0	0
-131	0	0	0	0
-128	0	0	0	0
-125	0	0	0	0
-121	0	0	0	0
-118	0	0	0	0
-115	0	0	0	0
-112	0	0	0	0
-108	0	0	0	0
-105	0	0	0	0
-102	0	0	0	0
-98.6	0	0	0	0
-95.3	0	0	0	0
-92.1	0	0	0	0
-88.8	0	0	0	0
-85.5	0	0	0	0
-82.3	0	0	0	0
-79	0	0	0	0
-75.7	0	0	0	0
-72.5	0	0	0	0
-69.2	0	0	0	0
-65.9	0	0	0	0
-62.7	0	0	0	0
-59.4	0	0	0	0
-56.1	0	0	0	0
-52.8	0	0	0	0
-49.6	0	0	0	0
-46.3	0	0	0	0
-43	0	36357.2	5356.53	13904.6
-39.8	44389.3	143624	145563	111192
-36.5	180769	253566	252547	228961
-33.2	389225	546735	352568	429509
-30	473498	453567	552566	493210
-26.7	320871	162434	152563	211956
-23.4	111614	17294.4	35256.6	54721.5
-20.2	14407.4	0	0	4802.45
-16.9	0	0	0	0
-13.6	0	0	0	0
-10.4	0	0	0	0
-7.08	0	0	0	0
-3.81	0	0	0	0
-0.544	0	0	0	0
2.72	0	0	0	0
5.99	0	0	0	0
9.26	0	0	0	0
12.5	0	0	0	0
15.8	0	0	0	0
19.1	0	0	0	0
22.3	0	0	0	0
25.6	0	0	0	0
28.9	0	0	0	0
32.1	0	0	0	0
35.4	0	0	0	0
38.7	0	0	0	0
42	0	0	0	0
45.2	0	0	0	0
48.5	0	0	0	0
51.8	0	0	0	0
55	0	0	0	0
58.3	0	0	0	0
61.6	0	0	0	0
64.8	0	0	0	0
68.1	0	0	0	0
71.4	0	0	0	0
74.6	0	0	0	0
77.9	0	0	0	0
81.2	0	0	0	0
84.4	0	0	0	0
87.7	0	0	0	0
91	0	0	0	0
94.3	0	0	0	0
97.5	0	0	0	0
101	0	0	0	0
104	0	0	0	0
107	0	0	0	0
111	0	0	0	0
114	0	0	0	0
117	0	0	0	0
120	0	0	0	0
124	0	0	0	0
127	0	0	0	0
130	0	0	0	0
133	0	0	0	0
137	0	0	0	0
140	0	0	0	0
143	0	0	0	0
147	0	0	0	0
150	0	0	0	0
