# Supplementary material for: Synthesis and hypoglycemic efficacy assessment of epigallocatechin gallate-selenium nanoparticles (EGCG-Se NPs) nanocomposites
Source: PeerJ. 2026 Mar 30;14:e20939. doi: 10.7717/peerj.20939 (PMC13045847; doi:10.7717/peerj.20939)
Supplement: Supplemental Information 9 — Each data point represents the inhibition index of EGCG/EGCG-SeNPs/acarbose on α-amylase and α-glucosidase, as well as the corresponding SD. [file peerj-14-20939-s009.xls]

## Sheet: α-amylase
concentration	Treatment group	Batch 1	Batch 2	Batch 3	AVERAGER	SD
0.2	EGCG-SeNPs	6.49407	4.95532	6.95694	6.13544	1.04789		EGCG-SeNPs vs EGCG	浓度	F值	P值
0.2	acarbose	6.76229	5.80717	6.48293	6.3508	0.491076			0.2	15.88	0.016	*
0.2	EGCG	4.23436	4.48171	3.987	4.23436	0.247359			0.4	24.38	0.008	**
									0.6	15.67	0.017	*
0.4	EGCG-SeNPs	8.32388	6.9077	8.65455	7.96204	0.927939			0.8	18.17	0.013	*
0.4	acarbose	9.09754	7.39805	8.8512	8.44893	0.918385			1	34.13	0.004	**
0.4	EGCG	5.11047	5.62636	6.14225	5.62636	0.515892
0.6	EGCG-SeNPs	10.6136	10.4269	12.0573	11.0326	0.892329		EGCG-SeNPs vs acarbose	浓度	F值	P值
0.6	acarbose	11.8503	11.2039	12.7773	11.9438	0.790822			0.2	0.116	0.751	ns
0.6	EGCG	8.33305	8.92937	9.52569	8.92937	0.596321			0.4	0.74	0.438	ns
									0.6	2.397	0.195	ns
0.8	EGCG-SeNPs	13.3646	11.9826	13.4648	12.9373	0.828345			0.8	2.481	0.19	ns
0.8	acarbose	14.6382	13.0963	14.6854	14.14	0.904148			1	7.471	0.052	ns
0.8	EGCG	9.70046	10.3279	10.9554	10.3279	0.627493
1	EGCG-SeNPs	16.3638	14.9299	16.3531	15.8822	0.824779
1	acarbose	17.5904	18.1044	16.9762	17.557	0.564855
1	EGCG	11.8278	12.3285	12.8291	12.3285	0.500628
average number					standard deviation
	EGCG-SeNPs	acarbose	EGCG		EGCG-SeNPs	acarbose	EGCG
0.2	6.13544	6.3508	4.23436		1.41535	0.491076	0.247359
0.4	7.96204	8.44893	5.62636		0.927939	0.918385	0.515892
0.6	11.0326	11.9438	8.92937		0.892329	0.790822	0.596321
0.8	12.9373	14.14	10.3279		0.828345	0.904148	0.627493
1	15.8822	17.557	12.3285		0.824779	0.564855	0.500628

## Sheet: α-glucosidase
concentration	Treatment group	Batch 1	Batch 2	Batch 3	AVERAGER	SD
0.2	EGCG-SeNPs	2.94118	2.85714	2.51256	2.77029	0.227122		EGCG-SeNPs VS EGCG	浓度	F 值	P 值
0.2	acarbose	5.39216	5.2381	5.02513	5.21846	0.184302			0.2	30.545	0.0052	**
0.2	EGCG	1.2108	1.52728	1.84377	1.52728	0.316483			0.4	36.935	0.0036	**
									0.6	23.355	0.0083	**
0.4	EGCG-SeNPs	2.94118	3.33333	3.51759	3.26403	0.294388			0.8	20.787	0.0105	*
0.4	acarbose	7.84314	7.61905	7.53769	7.66662	0.158185			1	40.43	0.003	**
0.4	EGCG	1.84353	2.0339	2.22428	2.0339	0.190372
0.6	EGCG-SeNPs	4.41176	4.28571	4.0201	4.23919	0.199933		EGCG-SeNPs VS acarbose	浓度	F 值	P 值
0.6	acarbose	9.31373	10	9.04523	9.45298	0.492385			0.2	210.08	< 0.0001	####
0.6	EGCG	2.5656	2.97299	3.38038	2.97299	0.407393			0.4	520.5	< 0.0001	####
									0.6	288.8	< 0.0001	####
0.8	EGCG-SeNPs	5.39216	4.7619	5.02513	5.05973	0.316548			0.8	260	< 0.0001	####
0.8	acarbose	10.7843	11.9048	11.0553	11.2481	0.584587			1	433.4	< 0.0001	####
0.8	EGCG	2.9454	3.46289	3.98038	3.46289	0.517492
1	EGCG-SeNPs	5.88235	5.71429	5.52764	5.70809	0.177438
1	acarbose	12.2549	13.3333	12.5628	12.717	0.555506
1	EGCG	3.68585	4.08948	4.49311	4.08948	0.403629
α-glucosidase
AVERAGER						SD
	EGCG-SeNPs	acarbose	EGCG			EGCG-SeNPs	acarbose	EGCG
0.2	2.77029	5.21846	1.52728			0.227122	0.184302	0.316483
0.4	3.26403	7.66662	2.0339			0.294388	0.158185	0.190372
0.6	4.23919	9.45298	2.97299			0.199933	0.492385	0.407393
0.8	5.05973	11.2481	3.46289			0.316548	0.584587	0.517492
1	5.70809	12.717	4.08948			0.177438	0.555506	0.403629
